# Supplementary material for: Bumblebees mediate landscape effects on a forest herb's population genetic structure in European agricultural landscapes
Source: Ecol Evol. 2024 Jul 25;14(7):e70078. doi: 10.1002/ece3.70078 (PMC11269766; doi:10.1002/ece3.70078)
Supplement: Supplementary file 1 — Data S1. [file ECE3-14-e70078-s001.zip]

Archive with 20 entries (20 files):
- boxcox.r
- BuffCropMetrics.RData
- BuffMetrics
- BuffMetrics.RData
- dist.BOMPOL
- dist.BOMPOL.RData
- Forest_herb_Bunblebee_Landscape_Supplement.pdf
- functions_for_analysis.R
- Genetic_div_and_movement_indicators
- Genetic_div_and_movement_indicators.RData
- README.docx
- run_rscript_3.6.sh
- Step_1a_models_1_node_level.R
- Step_1b_models_1_link_level.R
- Step_2a_models_2_node_level.R
- Step_2b_models_2_link_level.R
- Step_3a_models_3_node_level.R
- Step_3b_model_3_link_level_the_end_version.R
- Step_4_Comparison_model_2_and_models_3.R
- StripCropMetrics.RData
