# Supplementary material for: Bumblebees mediate landscape effects on a forest herb's population genetic structure in European agricultural landscapes
Source: Ecol Evol. 2024 Jul 25;14(7):e70078. doi: 10.1002/ece3.70078 (PMC11269766; doi:10.1002/ece3.70078)
Supplement: Supplementary file 1 — Data S1. [file ECE3-14-e70078-s001.zip › boxcox.r]

#This function applies the Box-Cox transformation to a NON-NEGATIVE numeric variable,
# so that it approaches a normal distribution as much as possible.
#It returns the transformed variable with two attributes:
# "lambda" = the lambda that was used to transform the data.
# "added" = the small number that was added to all values if x contains zero values (0 otherwise)
#The two attributes allow back transformation with the function boxcox.back (see below)
# see http://onlinestatbook.com/2/transformations/box-cox.html
boxcox <- function(x,      #variable with values >= 0 that shall be Box-Cox transformed to approach normality
                   lambda=NULL, #lambda value to use for the transformation; if it is NULL, then the optimal lambda will be found as measured by the best fit to normality
                   method=c("pc", "sh", "lf"), #method used to estimate the degree of normality (if lambda==NULL)
                        # (pc=pearson correlation between theoretical and observed
                        #  quantiles,
                        #  sh=Shaprio-Wilk;
                        #  lf=Lilliefors)             
                   lam=seq(-2,2,0.05),         #sequence of candicate lambda values if lambda==NULL
                   add=0.1*mean(na.omit(x)),  #a small number that shall be added to x if x contains zero values (--> for lambda=0, Box-Cox is log(x)
                                              #                                                                       for lambda<0, Box-Cox includes x^lambda, which is not defined) 
                   plot=FALSE) {              #shall the test statistic be plotted against lambda?
  
  if(is.null(lambda)) {
    method <- match.arg(method)
    s <- numeric(length(lam)) #will contain test statistics for each lambda
    
    for(i in 1:length(lam)) {
      tx <- x #finally the transformed data
      if(lam[i]==0) {
        if(any(na.omit(tx)==0))  tx <- tx+add #add small number if there are zero values to allow log-transformation
        tx <- log(tx)
      }
      else if(lam[i]<0) {
        if(any(na.omit(tx)==0))  tx <- tx+add #add small number if there are zero values to allow negative potentials
        tx <- (tx^lam[i] - 1)/lam[i]
      }
      else if(lam[i]>0) tx <- (tx^lam[i] - 1)/lam[i]
      res <- switch(method, pc=qqnorm(tx, plot.it=FALSE), sh=shapiro.test(tx), lf=lillie.test(tx))
      s[i] <- if(method=="pc") cor(res$x, res$y, use="complete.obs") else res$statistic
    }
    
    lam.max <- switch(method, pc=, sh=lam[which.max(s)], lf=lam[which.min(s)])
    if(lam.max==min(lam) || lam.max==max(lam)) warning("Sequence for candidate lambdas should be extended beyond ", lam.max, "!\n")
  }
  else lam.max <- lambda
  tx <- x
  added <- 0
  if(lam.max==0) {
    if(any(na.omit(x)==0)) {
      tx <- tx + add
      added <- add
    }
    tx <- log(tx)
  }
  else if(lam.max<0) {
    if(any(na.omit(x)==0)) {
      tx <- tx + add
      added <- add
    }
    tx <- (tx^lam.max - 1)/lam.max
  }
  else tx <- (tx^lam.max - 1)/lam.max
  
  if(plot) {
    plot(x=lam, y=s, type="l", xlab=expression(lambda),
         ylab=switch(method, pc="r", sh="W", lf="D"))
    points(x=lam.max, y=switch(method, pc=, sh=max(s), lf=min(s)), pch=16, col="red")
  }
  attr(tx, "lambda") <- lam.max
  attr(tx, "added") <- added
  return(tx)
}


#Function to back transform Box-Cox- transformed data
boxcox.back <- function(tx,       #numeric vector that shall be back transformed
                        lambda=attr(tx, "lambda"),   #the lambda that has been used to boxcox transform the data
                        added=attr(tx, "added")){    #the small value that has been added to boxcox transform the data (or 0)
  if(is.null(lambda) || is.null(added)) stop("Back-transformation is only possible with given values for 'lambda' and 'added'!")
  if(lambda==0) x <- exp(tx)
  else  x <- (tx*lambda + 1)^(1/lambda)
  x <- x - added
  attributes(x) <- NULL
  return(x)
}
