# Supplementary material for: Bumblebees mediate landscape effects on a forest herb's population genetic structure in European agricultural landscapes
Source: Ecol Evol. 2024 Jul 25;14(7):e70078. doi: 10.1002/ece3.70078 (PMC11269766; doi:10.1002/ece3.70078)
Supplement: Supplementary file 1 — Data S1. [file ECE3-14-e70078-s001.zip › functions_for_analysis.R]

#Functions for analysis
#allelic richness

#### Function to calculate allelic richness (=number of alleles, Na) in a population (per locus ($Na) and averaged ####
# across loci ($mNa)). The argument "subsample" defines the subsample size (integer) for rarefying the population sample.
# When subsample is not NULL, the function returns the expected number of alleles in random subsamples of each population.
# NA is not counted as allele.
#======================================================================================================================

Ar <- function(data,             
               #either a loci object, or an object created with function AllFreq; rarefaction is only possible in the former case
               ipop=1,
               #integer indicating the column in 'data' that defines the populations (only used if data is a loci
               # object); set to NULL if there is only one population and no column shall assign samples to populations
               iloc=if(is.null(ipop)) 1:ncol(data) else 2:ncol(data), 
               #integer vector indicating the columns in 'data' that are loci
               subsample=NULL,
               #optionally a single  integer giving the subsample size that shall be randomly drawn from all populations,
               # or a named vector with subsample sizes that gives for each population the number
               # of individuals that shall be randomly chosen to calculate allelic richness. Set to NULL if no
               # rarefaction shall be performed. If the available number of samples in a population is < subsample,
               # either a missing value (NA) will be assigned (if assignNA=TRUE) or the number of alleles is calculated
               # based on the available samples (assignNA=FALSE)
               assignNA=FALSE,
               #see argument subsample above
               nsub=100){
  #Number of random subsamples to be drawn during rarefaction (allelic richness will be averaged across random subsamples)
  if(is.null(subsample)) {
    if(any(class(data)=="loci")) {
      if(is.null(ipop)) {#if there is only one population
        all.all.list <- lapply(apply(data[,iloc],2,function(x) paste(x, collapse="/")), function(y) strsplit(y,"/"))
        all.all.list <- lapply(all.all.list, function(x) x[[1]][x[[1]]!="NA"]) #omit NAs from list of alleles
        Na <- sapply(all.all.list, function(x) length(unique(x)))
      }
      else {#several populations
        pops <- as.character(unique(as.data.frame(data)[,ipop]))
        Na <- matrix(nrow=length(pops), ncol=length(iloc), dimnames=list(pops, colnames(data)[iloc]))
        for(p in pops) {
          p.loci <- data[as.data.frame(data)[,ipop]==p,-ipop] #a loci object containing only population p
          all.all.list <- lapply(apply(p.loci,2,function(x) paste(x, collapse="/")), function(y) strsplit(y,"/"))
          all.all.list <- lapply(all.all.list, function(x) x[[1]][x[[1]]!="NA"]) #omit NAs from list of alleles
          Na[p,] <- sapply(all.all.list, function(x) length(unique(x)))
        }
      }
    }
    else {#data is an object created with AllFreq()
      if(!("abs" %in% names(data))) stop("'data' must either be a loci object or an object created with function AllFreq!")
      Na <- as.data.frame(lapply(data$abs, function(x) apply(x,1,function(y) sum(y>0))))
    }
  }
  else { #rarefaction shall be applied
    if(!(any(class(data)=="loci"))) stop("'data' must be a loci object to allow rarefaction!")
    if(is.null(ipop)) {#only one population
      if(length(subsample)>1) {
        subsample <- subsample[1]
        warning("subsample has length>1 and only the first element is used!")
      }
      if(nrow(data[,iloc]) < subsample) {#no rarefaction, if number of samples lower than subsample size
        if(assignNA) Na <- NA 
        else {
          all.all.list <- lapply(apply(data[,iloc],2,function(x) paste(x, collapse="/")), function(y) strsplit(y,"/"))
          all.all.list <- lapply(all.all.list, function(x) x[[1]][x[[1]]!="NA"]) #omit NAs from list of alleles
          Na <- sapply(all.all.list, function(x) length(unique(x)))
        }
      }
      else { #rarefaction needs to be done
        preNa <- matrix(nrow=nsub, ncol=length(iloc))
        for(i in 1:nsub) {
          r.loci <- data[,iloc][sample(1:nrow(data[,iloc]), size=subsample),] #random selection of genotypes
          all.all.list <- lapply(apply(r.loci,2,function(x) paste(x, collapse="/")), function(y) strsplit(y,"/"))
          all.all.list <- lapply(all.all.list, function(x) x[[1]][x[[1]]!="NA"]) #omit NAs from list of alleles
          preNa[i,] <- sapply(all.all.list, function(x) length(unique(x)))
        }
        Na <- apply(preNa,2,mean)
      }#end else rarefaction
    }# end if only one population
    else {#several populations
      if(length(subsample)==1) {
        pops <- as.character(unique(as.data.frame(data)[,ipop]))
        subsample <- rep(subsample,length(pops))
        names(subsample) <- pops
      }
      else pops <- names(subsample)
      if(!isTRUE(all.equal(sort(pops), sort(as.character(unique(as.data.frame(data)[,ipop])))))) stop("Names of 'subsample' must correspond to populations in 'data'!")    
      Na <- matrix(nrow=length(pops), ncol=length(iloc), dimnames=list(pops, colnames(data)[iloc]))
      for(p in pops) {
        p.loci <- data[as.data.frame(data)[,ipop]==p,-ipop] #a loci object containing only population p
        if(nrow(p.loci) < subsample[p]) {#no rarefaction, if number of samples lower than subsample size
          if(assignNA) Na[p,] <- NA 
          else{
            all.all.list <- lapply(apply(p.loci,2,function(x) paste(x, collapse="/")), function(y) strsplit(y,"/"))
            all.all.list <- lapply(all.all.list, function(x) x[[1]][x[[1]]!="NA"]) #omit NAs from list of alleles
            Na[p,] <- sapply(all.all.list, function(x) length(unique(x)))
          }
        }
        else { #rarefaction needs to be done
          preNa <- matrix(nrow=nsub, ncol=ncol(Na))
          for(i in 1:nsub) {
            r.loci <- p.loci[sample(1:nrow(p.loci), size=subsample[p]),] #random selection of genotypes
            all.all.list <- lapply(apply(r.loci,2,function(x) paste(x, collapse="/")), function(y) strsplit(y,"/"))
            all.all.list <- lapply(all.all.list, function(x) x[[1]][x[[1]]!="NA"]) #omit NAs from list of alleles
            preNa[i,] <- sapply(all.all.list, function(x) length(unique(x)))
          }
          Na[p,] <- apply(preNa,2,mean)
        }#end else rarefaction
      }#end for p
    }#end else several populations
  }#end else rarefaction shall be applied
  
  mNa <- if(is.matrix(Na)|is.data.frame(Na)) apply(Na,1,mean) else mean(Na) #mean number of allels across loci
  out <- list(Na=Na,
              mNa=mNa)
  return(out)
}

#### Function to calculate expected heterozygosity for each population and locus according to GeneAlEx and Nei 1978 ####
#=======================================================================================================================
He <- function(data,               #a loci or genind object, or a matrix of allele frequencies with populations
               # in rows and alleles in columns such as the one produced with adegenet::makefreq().
               iloc=2:ncol(data),  #an index of columns representing the loci (only used if data is a loci object)
               ipop=1,             #index ofthe column defining the populations (only used if data is a loci object)
               loc.fac,            #locus factor for the columns of data if data is a matrix of allele frequencies
               sample.sizes,       #an integer vector (or matrix) of sample sizes for each population (or each population by locus); only used when unbiased=TRUE and data is a matrix of allele frequencies (sample size might be reduced at a certain locus because of missing values)
               unbiased=TRUE) {    #apply Nei's (1978) correction of 2n/(2n-1) because He is estimated from a sample (corresponding to uHe in GeneAlEx)       
  if("loci" %in% class(data)) {
    AF <- AllFreq(data, ipop) #allele frequencies
    if(is.null(ipop) || length(unique(as.data.frame(data)[,ipop]))==1) {
      n <- apply(as.data.frame(data)[,iloc],2,function(x) sum(!is.na(x))) #samples size for each locus (sample size might be reduced at a locus because of missing values)
    }
    else {
      n <- apply(as.data.frame(data)[,iloc],2,
                 function(x) tapply(x, as.data.frame(data)[,ipop],
                                    function(y) sum(!is.na(y)))) #samples size for each population and locus (sample size might be reduced at a locus because of missing values)
    }
  }
  else if(class(data)=="genind") {
    gp <- genind2genpop(data) # genpop object --> genetic data for each population (not anymore for each individual)
    AF.raw <- adegenet::makefreq(gp)
    AF <- list()
    for(lc in levels(data@loc.fac)) {
      raf <- AF.raw[,data@loc.fac==lc, drop=FALSE]
      colnames(raf) <- sub(pattern=paste0(lc,"."), replacement = "", colnames(raf))
      AF$rel[[lc]] <- raf
    }
    extract <- t(apply(data@tab,1,function(x) tapply(x, data@loc.fac, function(y) y[1]))) #matrix similar to data@tab, but with only one column per locus
    n <- apply(extract,2, function(x) tapply(x, data@pop, function(y) sum(!is.na(y)))) #samples size for each population and locus (sample size might be reduced at a locus because of missing values)
  }
  else if(is.matrix(data)) {
    if(missing(loc.fac)) {
      cat("Locus factor not supplied. Function assumes all alleles belong to the same locus.\n")
      loc.fac <- factor(rep("OneSingleLocus",ncol(data)))
    }
    AF <- list()
    for(lc in levels(loc.fac)) {
      raf <- data[,loc.fac==lc]
      colnames(raf) <- sub(pattern=paste0(lc,"."), replacement = "", colnames(raf))
      AF$rel[[lc]] <- raf
    }
    if(unbiased) {
      if(missing(sample.sizes)) stop("Need sample.sizes to calculate unbiased He!")
      n <- sample.sizes #samples sizes
    }
  }
  else stop("Need a loci, genind or matrix object as data!")
  out1 <- if(is.matrix(AF$rel[[1]]))  sapply(AF$rel, function(x) apply(x,1,function(y) 1-sum(y^2))) #if there are several populations in data, AF$rel[[1]] should be a matrix and out1 a matrix with population by locus
  else sapply(AF$rel, function(x) 1-sum(x^2))
  if(unbiased) {
    out2 <- 2*n/(2*n-1)
    out3 <- out1*out2
    return(out3)
  }
  else return(out1)
}  

#### Function to calculate absolute and relative allele frequencies ####
#    (for each locus and optionally for each population)
AllFreq <- function(loci,             #a loci object
                    ipop=NULL) {   #integer indicating the column in the loci object that defines the populations
  require(pegas)
  if(is.null(ipop) || length(unique(as.data.frame(loci)[,ipop]))==1) {
    s <- summary(loci)
    abs <- lapply(s, function(x) x$allele)
    rel <- lapply(abs, function(x) x/sum(x))
  }
  else {
    s <- by(loci,as.data.frame(loci)[,ipop],summary) #s is a list across loci; each element is a matrix with populations in rows and two columns ('genotype' and 'allele'); each element in the matrix is again a named integer vector (=count of each genotype/allele)
    abs.pop <- lapply(s, function(x) x[,"allele"])   #abs.pop is a list across loci; each element is a list across populations with named integer vectors (=allele counts)
    abs <- lapply(abs.pop, function(x) t(as.data.frame(x))) #abs is a list across loci; each element is a data.frame with populations in rows and alleles in columns
    rel <- lapply(abs, function(x) t(apply(x,1,function(y) y/sum(y))))
    for(i in 1:length(rel)) {
      if(nrow(rel[[i]])==1) { #When there is only one allele the matrix needs to be transponed again and the allele name needs to be restored.
        rel[[i]] <- t(rel[[i]])
        colnames(rel[[i]]) <- colnames(abs[[i]])
      }
    }
  }
  out <- list(abs=abs, rel=rel) #abs and rel are lists across loci, of which the elements contain either
  # named vectors (allele frequencies for each allele) or data.frames with
  # populations in rows and alleles in columns.
  return(out)
}
#### Function to calculate gametic heterozygosity as a measure for genetic diversity within a population ####
#   that is comparable among populations of different ploidy level; it is the heterozygosity observed
#   when drawing random diploid gametes from individuals (according to Moody et al. 1993). For diploid
#   samples, this is equal to the observed heterozygosity (Ho).
#============================================================================================================
Hg <- function(gd,                              #a gendata (or genambig) object of package polysat; the PopInfo slot should not be NULL;
               #should not contain any clones; ploidy level should be the same for all samples
               method=c("Hardy", "DeSilva"),    #Decides whether unambiguous genotype frequencies are estimated with function
               # genoprob() (method "DeSilva"), or whether only phenotypes are used
               # (method "Hardy"). With method="DeSilva", unambiguous genotype frequencies are
               # estimated based on the assumption of a fixed selfing rate (self) and random mating
               # otherwise. With method "Hardy", these assumptions don't need to be met. Method "DeSilva"
               # should be more exact, but method "Hardy" is much faster (except when self=0).
               # Method "DeSilva" requires the ploidy level to be the same for all samples,
               # while "Hardy" handles populations of mixed ploidy (but ploidy should be
               # the same across loci).
               #Method "Hardy" is based on Hardy 2016, Mol. Ecol. Res.16, 103-117.
               #Method "DeSilva" is based on polysat code (see ?genotypeProb and ?meandistance.matrix2)
               self=0,                          #A number between 1 and 0, indicating the rate of selfing.
               AllFreq=NULL,                    #optionally an object produced with deSilvaFreq() or simpleFreq() from gd (calculating allele frequencies with deSilvaFreq takes long, thus it may be more convenient to provide allele frequencies if already calculated). Only needed with method="DeSilva".
               gprobs=NULL,                     #optionally, the unambiguous genotype probabilities produced with function genoprob.
               return.genotypes.table=FALSE) {  #should the table with genotypes, phi and pi be returned?
  
  method=match.arg(method, c("Hardy", "DeSilva"))
  if(is.matrix(Ploidies(gd))) gd <- reformatPloidies(gd, output="sample", na.rm=TRUE) #remove NAs in ploidy matrix and convert to vector along samples
  if(method=="Hardy") {
    #function to assign the probability of choosing randomly two alleles that are identical in state from a phenotype (Hardy 2016)
    assignPhi.Hardy <- function(alleles, ploidy) {
      if(alleles[1]=="-9") phi <- NA #assign missing value
      else {
        phi <- switch(paste0("p", ploidy),
                      p2 = switch(paste0("NA", length(unique(alleles))), NA1=1, NA2=0),
                      p4 = switch(paste0("NA", length(unique(alleles))), NA1=1, NA2=5/12, NA3=1/6, NA4=0),
                      p6 = switch(paste0("NA", length(unique(alleles))), NA1=1, NA2=23/45, NA3=13/45, NA4=1/6, NA5=1/15, NA6=0))
      }#end else
      return(phi)
    }
    pl <- rep(Ploidies(gd),length(Loci(gd)))
    phi <- numeric()
    for(i in 1:length(pl)) phi[i] <- assignPhi.Hardy(gd@Genotypes[[i]],pl[i])
    mphi <- matrix(phi, nrow=length(Samples(gd)), ncol=length(Loci(gd)), dimnames=list(Samples(gd), Loci(gd)))
    out <- 1-apply(mphi,2,function(x) tapply(x, PopNames(gd)[PopInfo(gd)], function(y) sum(y, na.rm=TRUE)/length(na.omit(y))))
  }
  else {
    #function to assign the probability of choosing randomly two alleles that are identical in state from a genotype
    assignPhi.DeSilva <- function(alleles) {
      p <- switch(paste0("p", length(alleles)),
                  p2 = switch(paste0("HD",paste0(sort(summary(factor(alleles))), collapse="")),
                              HD11=0, HD2=1),
                  p4 = switch(paste0("HD",paste0(sort(summary(factor(alleles))), collapse="")),
                              HD4=1, HD13=0.5, HD22=1/3, HD112=1/6, HD1111=0),
                  p6 = switch(paste0("HD",paste0(sort(summary(factor(alleles))), collapse="")),
                              HD6=1, HD33=0.4, HD24=7/15, HD222=1/5, HD15=2/3, HD123=4/15, HD114=2/5,
                              HD1122=2/15, HD1113=1/5, HD11112=1/15, HD111111=0))
      return(p) 
    }
    ng <- max(Ploidies(gd)) # number of genomes
    if(!ng %in% c(2,4,6)) stop("Ploidy level must be 2, 4 or 6!")
    if(is.null(gprobs)) {
      if(is.null(AllFreq)) {
        if(ng==2) {
          warning("Cannot use deSilvaFreq() with ploidy level = 2; used simpleFreq() instead!")
          af <- simpleFreq(gd)
        }
        else af <- deSilvaFreq(gd, self=self, initNull=0.01) 
      }
      else af <- AllFreq
      gprobs <- genoprob(gd, freq=af, self=self, all=FALSE)
    }
    else {
      if(!(all.equal(rownames(gprobs), Samples(gd)) && all.equal(colnames(gprobs), Loci(gd))))
        stop("Samples and loci in gprobs must correspond to those in gd!")
    }
    hetg <- gtab <- list()
    for(l in Loci(gd)) {
      start <- as.data.frame(matrix(nrow=2, ncol=ng+3)) #an initial table the rows of which will be finally removed again
      colnames(start)[(ng+1):(ng+3)] <- c("prob", "sample", "population")
      for(i in Samples(gd)) {
        raw <- gprobs[i,l] #genotypes and its probabilities for phenotype of sample i and locus l
        tab <- as.data.frame(raw[[1]]$genotypes)
        tab$prob <- raw[[1]]$probs
        tab$sample <- i
        tab$population <- PopNames(gd)[PopInfo(gd)[i]]
        start <- rbind(start, tab)
      }
      end <- start[-(1:2),]
      end <- end[end[,1]!="-9",] #remove missing values
      end$phi <- apply(end[,1:ng],1,assignPhi.DeSilva)
      end$pi <- unlist(tapply(end$prob,end$population,function(x) x/sum(x)))
      hetg[[l]] <- 1- tapply(end$phi*end$pi, end$population,sum)
      gtab[[l]] <- end
    }# end for l
    if(return.genotypes.table) out <- list(HetG=as.data.frame(hetg), genotypes.table=gtab)
    else out <- as.data.frame(hetg)
  }
  return(out)
}

#The code is mostly copied from function meandistance.matrix2 in polysat, which
# unfortunately does not return the calculated genotype probabilities.
#==============================================================================
genoprob <- function (object,                                   #a genambig object
                      samples = Samples(object),                #optionally, the samples, for which genotype probabilities shall be calculated
                      loci = Loci(object),                      #optionally, the loci, for which genotype probabilities shall be calculated
                      freq = simpleFreq(object, samples, loci), #optionally, a data.frame with allele frequencies (calculated with deSilvaFreq() or simpleFreq())
                      self = 0,                                 #the selfing rate (numeric between 0 and 1 as in deSilvaFreq)
                      all=TRUE){                                #Shall the probabilities of all theoretical genotypes be returned (TRUE),
  # or just those corresponding to the occuring phenotypes (FALSE)?
  
  if (!all(!is.na(Ploidies(object, samples, loci)))) 
    stop("Ploidies needed.")
  if (!all(!is.na(PopInfo(object)[samples]))) 
    stop("PopInfo needed.")
  if (!all(PopNames(object)[unique(PopInfo(object)[samples])] %in% 
           row.names(freq))) 
    stop("PopNames must match row.names of freq.")
  
  #Define internal functions from polysat --> see ?GENLIST
  G <- function(q, n) {
    .Call('_polysat_G', PACKAGE = 'polysat', q, n)
  }
  
  GENLIST <- function(ng, na1, m2) {
    .Call('_polysat_GENLIST', PACKAGE = 'polysat', ng, na1, m2)
  }
  
  RANMUL <- function(ng, na1, ag, m2) {
    .Call('_polysat_RANMUL', PACKAGE = 'polysat', ng, na1, ag, m2)
  }
  
  SELFMAT <- function(ng, na1, ag, m2) {
    .Call('_polysat_SELFMAT', PACKAGE = 'polysat', ng, na1, ag, m2)
  }
  
  
  pops <- PopNames(object)[unique(PopInfo(object)[samples])]
  if(all) gprobs <- array(list(NA), dim = c(length(pops), length(loci)), dimnames = list(pops, loci)) 
  else  gprobs <- array(list(NA), dim = c(length(samples), length(loci)), dimnames = list(samples, loci))
  
  if (!(all) && self == 0) {
    for (s in samples) {
      for (L in loci) {
        gprobs[[s, L]] <- genotypeProbs(object, s, L, freq = freq)
      }
    }
  }
  else { #all==TRUE or self>0
    for (p in pops) {                                                    #loop over populations
      cat("Calculating genotype probabilities for population ", p, "... \n", sep="")
      psamples <- samples[samples %in% Samples(object, populations = p)] #samples in p
      for (L in loci) {                                                  #loop over loci
        m2 <- unique(Ploidies(object, psamples, L)) #Ploidy
        if (length(m2) != 1) 
          stop("Only one ploidy allowed per pop*locus when self > 0.")
        if (is.na(m2)) 
          stop("Function requires information in Ploidies slot.")
        if (m2%%2 != 0) 
          stop("Ploidy must be even.")
        subfreq <- as.matrix(freq[p, grep(paste("^", L, "\\.", sep = ""), names(freq))]) #table of allele frequencies for the given population p and the given locus L
        subfreq <- subfreq[,subfreq[p,]>0, drop=FALSE] #omit alleles that do not occur in p
        alleles <- gsub(paste("^", L, "\\.", sep = ""), "", colnames(subfreq))
        alleles <- sort(as.integer(alleles[alleles != "null"]))
        na1 <- length(alleles)  #number of alleles
        ng <- na1               #ng = number of possible genotypes
        for (j in 2:m2) {
          ng <- ng * (na1 + j - 1)/j
        }
        ag <- GENLIST(ng, na1, m2) #an array with dimensions ng, m2, containing all possible unambiguous genotypes,
        # one in each row. The null allele is the highest-numbered allele.
        temp <- RANMUL(ng, na1, ag, m2)
        rmul <- temp[[1]] #a vector of length ng of polynomial coefficients for calculating genotype frequencies under random mating.
        arep <- temp[[2]] #an array showing how many copies of each allele each genotype has (a translation of ag into another format)
        rm(temp)
        smat <- SELFMAT(ng, na1, ag, m2) #the selfing matrix. Parental genotypes are represented in rows,
        # and offspring genotypes in columns. The numbers indicate relative amounts
        # of offspring genotypes produced when the parental genotypes are self-fertilized.
        m <- m2/2
        smatdiv <- (G(m - 1, m + 1))^2  # G(n,q) returns (n+q)!/((q+1)! * (n-1)!)
        p1 <- subfreq[1, paste(L, alleles, sep = ".")]
        p1 <- p1/sum(p1)
        rvec <- rep(0, ng)
        for (g in 1:ng) {
          rvec[g] <- rmul[g]
          for (j in 1:m2) {
            rvec[g] <- rvec[g] * p1[ag[g, j]]
          }
        }
        id <- diag(nrow = ng)
        smatt <- smat/smatdiv
        s3 <- id - self * smatt
        s3inv <- solve(s3)
        gprob <- (1 - self) * s3inv %*% rvec #probability of each possible genotype
        if(all) {
          gprobs[[p, L]] <- list(probs=gprob[,1],
                                 genotypes=matrix(alleles[as.vector(ag)], nrow=ng, ncol=m2)) #replace numbers in ag with real alleles
        } 
        else {
          for (s in psamples) {
            gprobs[[s, L]] <- genotypeProbs(object, s, L, gprob = gprob, alleles = alleles)
          }
        }
      } #end loop for (L in loci)
    } #end loop for (p in pops)
  } #end else all==TRUE or self>0
  return(gprobs)
}
#### Function to calculate expected heterozygosity in a polyploid population according to eq. 8 in Hardy (2016). ####
#====================================================================================================================
He.poly <- function(gd,             #a gendata object of package polysat; the PopInfo slot should not be NULL;
                    #should not contain any clones; ploidy level should be the same for all samples if deSilvaFreq() shall be used to calculate allele frequencies
                    AllFreq=NULL,   #optionally an object produced with deSilvaFreq() or simpleFreq() from gd (calculating allele frequencies with deSilvaFreq takes long, thus it may be more convenient to provide allele frequencies if already calculated)
                    method=c("DeSilva", "simple"), #use deSilvaFreq() or simpleFreq() to calculate allele frequencies; ignored when AllFreq and Ho are provided.
                    self=0,         #selfing rate (numeric between 0 and 1); only used when method="DeSilva" and AllFreq=NULL or Ho=NULL.
                    Ho=NULL,        #optionally, the observed heterozygosity calculated with function Hg (because calculating this might
                    # take long with method DeSilva); ignored with unbiased=FALSE
                    ...,            #further arguments passed to functions for calculating the allele frequencies
                    unbiased=TRUE) {#use the unbiased estimator according to Hardy (2016)
  
  method <- match.arg(method, c("DeSilva", "simple"))
  if(is.matrix(Ploidies(gd))) gd <- reformatPloidies(gd, output="sample", na.rm=TRUE) #remove NAs in ploidy matrix and convert to vector along samples
  if(is.null(AllFreq)) {
    if(method=="DeSilva") {
      if(max(Ploidies(gd))==2) {
        warning("Cannot use deSilvaFreq() with ploidy level = 2; used simpleFreq() instead!")
        af <- simpleFreq(gd)
      }
      else af <- deSilvaFreq(gd, self=self, ...)
    }  
    else af <- simpleFreq(gd, ...)
  }
  else af <- AllFreq
  taf <- as.data.frame(t(af[,-1]))
  taf$loc <- sapply(strsplit(rownames(taf),".", fixed=TRUE), function(x) x[1])
  he <- t(apply(taf[,1:length(PopNames(gd))],2,function(y) tapply(y, taf$loc, function(x) 1-sum(x^2))))
  if(!unbiased) out <- he
  else {
    n <- summary(factor(PopNames(gd)[PopInfo(gd)])) #sample size for each population
    k <- max(Ploidies(gd)) #ploidy level
    if(is.null(Ho)) {
      ho <- if(method=="DeSilva") Hg(gd, method="DeSilva", self=self, AllFreq=af) else Hg(gd) #observed heterozygosity with populations in rows
    }
    else ho <- Ho
    out <- n/(n-1) * (he-(k-1)*ho/(k*n))
  }
  return(out)
}

#### Function to test F=1-Ho/He or Fis=1-Ho/Hs in diploid populations against zero with a Monto Carlo   ####
#    permutation procedure.
#The inbreeding index F = 1-Ho/He reflects the proportionate reduction in heterozygosity
# relative to random mating in a population (Hartl & Clark 1997). It is also the probability
# that at any locus, two alleles from a random individual of the population are identical by descent.
# In GeneAlEx, He is the biased version of expected heterozygosity, but Meirmans et al. 2018 (p285)
# stress the importance to use an unbiased version of He, if He is estimated from a sample.

# Also, Wright's F-statistic are often referred to as inbreeding coefficients (Wright 1951).
# In particular, FIS = 1 - Ho/Hs (Nei & Chesser 1983), quantifies the inbreeding of an individual (I) relative to
# the subpopulation (S). Like FST, it refers to a group of subpopulations and thus refers
# to the average inbreeding across these subpopulations. Ho and Hs are the average observed
# and expected heterozygosities. Ho is estimated by formula 5 in Nei & Chesser 1983,
# Hs by formula 9 in Nei & Chesser 1983 (= cHs in GeneAlEx).

# Values of both F and FIS range from -1 to +1. Values close to zero are expected under random mating,
# while substantial positive values indicate inbreeding  or  undetected  null  alleles.  Negative  values
# indicate  excess  of  heterozygosity,  due  to negative assortative mating, or selection for heterozygotes.

# The package hierfstat (the R version of the FSTAT program) calculates FIS also for single (sub-)populations (without
# averaging across several (sup-)populations) using the formula 1-Ho/Hs. Here, Hs is calculated with formula 7
# in Nei & Chesser 1983 (Hs = n/(n-1) * (1- sum(x^2) - Ho/2/n)). This means, Ho is used in the calculation of Hs.
# FIS in hierfstat correspond to GIS in GeneAlEx.
# Values for F = 1-Ho/He and FIS=1-Ho/Hs differ slightly, but are strongly correlated.

#Confidence intervals for the FIS values can be calculated with the function boot.ppfis of the package hierfstat. This
# function performs bootstrapping over loci (i.e., it chooses randomly x loci with replacement and calculates then FIS;
# this is done many times).

#Meirmans et al. 2018 suggest a Monte Carlo permutation procedure to test FIS against zero. This is
# implemented here. Under the assumption of random mating (Fis=0), alleles
#    are randomly combined into genotypes and Fis recalculated for each generated
#    data set. This generates a null distribution of Fis,
#    which can be used to assess the significance of the original Fis value.
#    The function returns the observed Fis values, the null distributions and the
#    p-values.
#======================================================================================
Fis.test <- function(lc,              #a loci object
                     method=c("unbiased", "raw", "Hs"), #method used to calculate expected heterozygosity:
                     # raw uses He(unbiased=FALSE)
                     # unbiased uses He(unbiased=TRUE)
                     # Hs uses Hs() (corresponds to calculation in hierfstat)
                     av.mode=c("av.H", "av.F"), #Decides whether He, Hs, and Ho are first averaged over loci
                     # before Fis is calculated (av.H), or whether Fis is first calculated
                     # for each locus and then averaged over loci (av.F). Averaging Hs and Ht
                     # before calculating Gst is recommended by Meirmans et al. 2011 to
                     # avoid a downward bias. This might apply for Fis too. However, in
                     # the package hierfstat, Fis is first calculated for each locus and
                     # then averaged.
                     perm=999,        #number of permuations of allele data
                     alternative=c("two-sided", "greater", "less"),
                     ...) {           #further arguments passed to function He and Ho (iloc, ipop)
  method <- match.arg(method)
  av.mode <- match.arg(av.mode)
  if(method=="Hs") {
    Hs.pop <- function(lc, iloc=2:ncol(lc), ipop=1) { #function to calculate Hs for each single population
      df <- as.data.frame(lc)
      pops <- unique(as.character(df[,ipop])) # vector of populations
      res <- matrix(nrow=length(pops), ncol=length(iloc),
                    dimnames=list(pops, colnames(lc)[iloc])) #result matrix
      for(p in pops) {
        p.lc <- lc[df[,ipop]==p,]
        p.lc[,ipop] <- factor(as.character(p.lc[,ipop]))
        res[p,] <- Hs(p.lc, iloc=iloc, ipop=ipop)
      }
      return(res)
    }
  }
  
  #observed Fis
  hexp <- switch(method, raw=He(lc, unbiased=FALSE, ...),
                 unbiased=He(lc, unbiased=TRUE, ...),
                 Hs=Hs.pop(lc, ...))
  
  hobs <- Ho(lc, ...)
  if(av.mode=="av.H") { #first average H, then calculate Fis
    mhobs <- apply(hobs, 1, mean, na.rm=T)
    mhexp <- apply(hexp, 1, mean, na.rm=T)
    Fis <- 1-mhobs/mhexp
  }
  else  Fis <- apply(1-hobs/hexp, 1, function(x) mean(x, na.rm=T)) #first calculate Fis for each locus, then average across loci (as in hierfstat)
  
  #function to redistribute alleles across samples at random
  shuffle.alleles <- function(lc, iloc=2:ncol(lc), ipop=1) {
    lc <- as.data.frame(lc)
    loci <- colnames(lc)[iloc]
    pops <- unique(as.character(lc[,ipop])) # vector of populations
    start <- lc[1:2,]               #data.frame to assemble the permuted data; these two lines will be removed later
    rownames(start) <- c("r1", "r2")
    for(p in pops) {
      pop.ext <- lc[lc[,ipop]==p, ]
      pop.ran <- pop.ext
      for(l in loci) {
        alleles <- unlist(strsplit(as.character(pop.ext[,l]), "/", fixed=TRUE))
        nNA <- sum(is.na(alleles)) #number of NA (each NA represents two alleles)
        alleles <- na.omit(alleles)
        if (all(is.na(alleles))) {
          pop.ran[,l]<-alleles
        } else {
          shuffled <- sample(alleles)
          shuffled <- matrix(shuffled, ncol=2)
          shuffled <- t(apply(shuffled,1,sort)) #sort alleles within random genotypes
          shuffled <- apply(shuffled, 1, paste, collapse="/")
          if(nNA>0) shuffled <- sample(c(shuffled, rep(NA,nNA))) #add NA at random position
          pop.ran[,l] <- shuffled 
        }
        
      }
      start <- rbind(start,pop.ran)
    }
    end <- start[-(1:2),]
    end <- as.loci(end, col.pop=ipop)
    return(end)
  }
  
  #Calculate observed and expected heterozygosity for permuted allele data
  # (expected heterozygosity remains constant with method = "raw" or "unbiased", but not wit method="Hs")
  rHo <- rHe <- array(dim=c(nrow(hobs), ncol(hobs), perm), dimnames=list(rownames(hobs), colnames(hobs), 1:perm)) #random Ho
  pb <- txtProgressBar(style=3)
  for(i in 1:perm) {
    rlc <- shuffle.alleles(lc, ...)
    rHo[,,i] <- Ho(rlc, ...)
    rHe[,,i] <- switch(method, raw=hexp,
                       unbiased=hexp,
                       Hs=Hs.pop(rlc, ...))
    setTxtProgressBar(pb, value=1/perm*i)
  }  
  
  #Calculate Fis for random Ho
  if(av.mode=="av.H") { #first average H, then calculate Fis
    mrHo <- apply(rHo, c(1,3), mean, na.rm=T)
    mrHe <- apply(rHe, c(1,3), mean, na.rm=T)
    rFis <- 1-mrHo/mrHe
  }
  else  rFis <- apply(1-rHo/rHe, c(1,3), function(x) mean(x, na.rm=TRUE)) #first calculate Fis for each locus, then average across loci (as in hierfstat)
  
  #Add observed Fis value to null distribution
  rFis <- cbind(rFis,Fis)
  
  #compare observed Fis with random Fis to calculate p-values
  alt <- match.arg(alternative, c("two-sided", "greater", "less"))
  if(alt=="greater") pval <- apply(rFis>=Fis,1,sum)/(perm+1) #+1 is added because the observed Fis-value was added to the random distribution of Fis values
  else if(alt=="less") pval <- apply(rFis<=Fis,1,sum)/(perm+1)
  else pval <- apply(abs(rFis)>=abs(Fis),1,sum)/(perm+1)
  
  #prepare output
  out <- list(observed=Fis, random=rFis, pval=pval)
  close(pb)
  return(out)
}

#### Function to calculate observed heterozygosity for each population in a loci object ####
#============================================================================================
Ho <- function(loci,               #a loci object
               iloc=2:ncol(loci),  #an index of columns representing the loci
               ipop=1) {           #index of the column defining the populations
  hetero <- apply(loci[,iloc],2,function(x) sapply(strsplit(x,"/"), function(y) ifelse(y[1]==y[2],0,1)))
  out <- apply(hetero,2, function(x) tapply(x,loci[[ipop]], function(y) sum(y, na.rm=TRUE)/length(na.omit(y)))) #missing values are omitted
  return(out)
}
#### Function to calculate pairwise differentiation statistics for a set of populations ####
#===========================================================================================
PairDiff <- function(loci,               #a loci object
                     iloc=2:ncol(loci),  #an index of columns representing the loci
                     ipop=1,             #index of the column defining the populations
                     strat=NULL,         #either the index of the column in loci that defines strata or a factor of length nrow(loci) that defines the strata. If given, the function will calculate Hs for each stratum
                     stats=c("Gis", "Gst", "GstNei", "GstHed", "GstNeiHed", "DJost"),  #G-statistics or differentiation measures to be calculated
                     across.loci=FALSE) { #Shall the G-statistics be calculated across loci?         
  
  if(is.null(strat))  {
    pops <- unique(loci[[ipop]]) #population names
    np <- length(pops)          #number of populations
    out <- list()
    for(s in stats) {                  #loop over G-statistics
      if(across.loci) m <- matrix(nrow=np, ncol=np, dimnames=list(pops, pops))
      else {
        mlist <- list()
        for(l in colnames(loci)[iloc]) mlist[[l]] <- matrix(nrow=np, ncol=np, dimnames=list(pops, pops))
      }
      for(i in 1:(np-1)) {     #loop over populations
        for(j in (i+1):np) {   #loop over other populations
          sel <- loci[[ipop]] %in% pops[c(i,j)] #selection of two populations
          res <- Gstat(droplevels(loci[sel,]),iloc,ipop,strat=NULL,stats=s,across.loci=across.loci)
          if(across.loci) m[i,j] <- m[j,i] <- res[[s]]
          else for(l in colnames(loci)[iloc]) mlist[[l]][i,j] <- mlist[[l]][j,i] <- res[[s]][l]
        }#end for j
      }#end for i
      out[[s]] <- if(across.loci) as.dist(m) else lapply(mlist, as.dist) 
    }#end for s
  }#end if
  else {
    if(is.integer(strat) && length(strat)==1) strat <- loci[[strat]]
    out <- list()
    st <- unique(strat)
    for(r in st) {
      rloci <- droplevels(loci[strat==r,])
      pops <- unique(rloci[[ipop]]) #population names
      np <- length(pops)          #number of populations
      rout <- list()
      for(s in stats) {                  #loop over G-statistics
        if(across.loci) m <- matrix(nrow=np, ncol=np, dimnames=list(pops, pops))
        else {
          mlist <- list()
          for(l in colnames(rloci)[iloc]) mlist[[l]] <- matrix(nrow=np, ncol=np, dimnames=list(pops, pops))
        }
        for(i in 1:(np-1)) {     #loop over populations
          for(j in (i+1):np) {   #loop over other populations
            sel <- rloci[[ipop]] %in% pops[c(i,j)] #selection of two populations
            res <- Gstat(droplevels(rloci[sel,]),iloc,ipop,strat=NULL,stats=s,across.loci=across.loci)
            if(across.loci) m[i,j] <- m[j,i] <- res[[s]]
            else for(l in colnames(rloci)[iloc]) mlist[[l]][i,j] <- mlist[[l]][j,i] <- res[[s]][l]
          }#end for j
        }#end for i
        rout[[s]] <- if(across.loci) as.dist(m) else lapply(mlist, as.dist) 
      }#end for s
      out[[r]] <- rout
    }#end for r
  }#end else
  return(out)
}
#### Function to calculate G-statistics and differentiation measures ####
#========================================================================
Gstat <- function(loci,               #a loci object
                  iloc=2:ncol(loci),  #an index of columns representing the loci
                  ipop=1,             #index of the column defining the populations
                  strat=NULL,         #either the index of the column in loci that defines strata or a factor of length nrow(loci) that defines the strata. If given, the function will calculate G-statistics for each stratum
                  stats=c("Gis", "Gst", "GstNei", "GstHed", "GstNeiHed", "DJost"),  #G-statistics or differentiation measures to be calculated
                  across.loci=FALSE,  #Shall the G-statistics be calculated across loci?
                  test=FALSE,          #Shall the G-statistics be tested for significance by means of permutation?
                  permutations=999) { #number of permutations         
  
  mean_rm<-function(x){
    mean(x, na.rm=T)
  }
  Gout <- list()
  if(is.null(strat)) {
    mHo <- apply(Ho(loci,iloc,ipop),2,mean_rm)
    cHs <- Hs(loci,iloc,ipop)
    cHt <- Ht(loci,iloc,ipop)
    k <- length(unique(loci[[ipop]]))
    if(across.loci) { #According to Meirmans et al. 2011, p10, Hs, Ht and Ho should first be averaged over loci before calculating G-statistics or DJost.
      mHo <- mean_rm(mHo) 
      cHs <- mean_rm(cHs)
      cHt <- mean_rm(cHt)
    }
  }
  else {
    if(is.integer(strat) && length(strat)==1) strat <- loci[[strat]]
    stratpop <- tapply(as.character(strat),loci[[ipop]],function(x) x[1])
    k <- summary(factor(stratpop))
    mHo <- apply(Ho(loci,iloc,ipop),2,function(x) tapply(x,stratpop,mean_rm))
    cHs <- Hs(loci,iloc,ipop, strat=strat)
    cHt <- Ht(loci,iloc,ipop, strat=strat)
    if(across.loci) { #According to Meirmans et al. 2011, p10, Hs, Ht and Ho should first be averaged over loci before calculating G-statistics or DJost.
      mHo <- apply(mHo,1,mean_rm) 
      cHs <- apply(cHs,1,mean_rm)
      cHt <- apply(cHt,1,mean_rm)
    }
  }
  if("Gis" %in% stats) Gout[["Gis"]] <- 1 - mHo/cHs
  if("Gst" %in% stats) Gout[["Gst"]] <- (cHt-cHs)/cHt
  if("GstNei" %in% stats) Gout[["GstNei"]] <- k*(cHt-cHs)/(k*cHt - cHs)
  if("GstHed" %in% stats) {
    Gst <- (cHt-cHs)/cHt
    Gstmax <- (k-1)*(1-cHs)/(k-1+cHs)
    Gout[["GstHed"]] <- Gst/Gstmax
  }
  if("GstNeiHed" %in% stats) {
    GstNei <- k*(cHt-cHs)/(k*cHt - cHs)
    Gout[["GstNeiHed"]] <- GstNei/(1-cHs)
  }
  if("DJost" %in% stats) Gout[["DJost"]] <- k/(k-1)*(cHt-cHs)/(1 - cHs)
  
  #permutation
  if(test) {
    #counter is an object with the same structure as Gout, but will later contain counts of random statistics greater or equal to the observed statistics
    if(is.null(strat) || across.loci) counter <- lapply(Gout,function(x) replace(x,1:length(x),1)) #is the result in Gout a vector?
    else counter <- lapply(Gout,function(x) apply(x,2,function(y) replace(y,1:length(y),1)))  #when the result is a matrix
    
    for(i in 1:permutations) {
      if(is.null(strat)) {
        Ploci <- loci
        Ploci[[ipop]] <- sample(Ploci[[ipop]], nrow(Ploci)) #permute population label across individuals
        Ploci <- Ploci[order(Ploci[[ipop]]),]
        mHo <- apply(Ho(Ploci,iloc,ipop),2,mean_rm)
        cHs <- Hs(Ploci,iloc,ipop)
        cHt <- Ht(Ploci,iloc,ipop)
        if(across.loci) { #According to Meirmans et al. 2011, p10, Hs, Ht and Ho should first be averaged over loci before calculating G-statistics or DJost.
          mHo <- mean_rm(mHo) 
          cHs <- mean_rm(cHs)
          cHt <- mean_rm(cHt)
        }
      }
      else {
        Ploci <- loci
        Ploci[[ipop]] <- unlist(tapply(loci[[ipop]],strat,function(x) sample(x,length(x)))) #permute population labels within strata
        Ploci <- Ploci[order(Ploci[[ipop]]),]
        mHo <- apply(Ho(Ploci,iloc,ipop),2,function(x) tapply(x,stratpop,mean_rm))
        cHs <- Hs(Ploci,iloc,ipop, strat=strat)
        cHt <- Ht(Ploci,iloc,ipop, strat=strat)
        if(across.loci) { #According to Meirmans et al. 2011, p10, Hs, Ht and Ho should first be averaged over loci before calculating G-statistics or DJost.
          mHo <- apply(mHo,1,mean_rm) 
          cHs <- apply(cHs,1,mean_rm)
          cHt <- apply(cHt,1,mean_rm)
        }
      }
      if("Gis" %in% stats) {
        rstat <- 1 - mHo/cHs
        counter[["Gis"]][rstat>=Gout[["Gis"]]] <- counter[["Gis"]][rstat>=Gout[["Gis"]]]+1 #counter + 1 if random statistic is larger or equal to observed statistic
      }
      if("Gst" %in% stats) {
        rstat <- (cHt-cHs)/cHt
        counter[["Gst"]][rstat>=Gout[["Gst"]]] <- counter[["Gst"]][rstat>=Gout[["Gst"]]]+1 #counter + 1 if random statistic is larger or equal to observed statistic
      }
      if("GstNei" %in% stats) {
        rstat <- k*(cHt-cHs)/(k*cHt - cHs)
        counter[["GstNei"]][rstat>=Gout[["GstNei"]]] <- counter[["GstNei"]][rstat>=Gout[["GstNei"]]]+1 #counter + 1 if random statistic is larger or equal to observed statistic
      }
      if("GstHed" %in% stats) {
        Gst <- (cHt-cHs)/cHt
        Gstmax <- (k-1)*(1-cHs)/(k-1+cHs)
        rstat <- Gst/Gstmax
        counter[["GstHed"]][rstat>=Gout[["GstHed"]]] <- counter[["GstHed"]][rstat>=Gout[["GstHed"]]]+1 #counter + 1 if random statistic is larger or equal to observed statistic
      }
      if("GstNeiHed" %in% stats) {
        GstNei <- k*(cHt-cHs)/(k*cHt - cHs)
        rstat <- GstNei/(1-cHs)
        counter[["GstNeiHed"]][rstat>=Gout[["GstNeiHed"]]] <- counter[["GstNeiHed"]][rstat>=Gout[["GstNeiHed"]]]+1 #counter + 1 if random statistic is larger or equal to observed statistic
      }
      if("DJost" %in% stats) {
        rstat <- k/(k-1)*(cHt-cHs)/(1 - cHs)
        counter[["DJost"]][rstat>=Gout[["DJost"]]] <- counter[["DJost"]][rstat>=Gout[["DJost"]]]+1 #counter + 1 if random statistic is larger or equal to observed statistic
      }
      
    }#end i (permutation)
    
    Pout <- lapply(counter,function(x) x/(permutations+1))
    out <- list(Gstat=Gout, Pval=Pout)
  }#end if(test)
  else out <- Gout
  return(out)               
}
#### Function to calculate average expected heterozygosity over populations (Hs or cHs in GeneAlEx) ####
#### The function works also, when there is just a single population in the loci object. This       ####
#### allows to calculate FIS = 1-Ho/Hs.                                                             #### 
#=======================================================================================================
Hs <- function(loci,               #a loci object
               iloc=2:ncol(loci),  #an index of columns representing the loci
               ipop=1,             #index of the column defining the populations
               strat=NULL,         #either the index of the column in loci that defines strata or a factor of length nrow(loci) that defines the strata. If given, the function will calculate Hs for each stratum
               corrected=TRUE) {   #apply Nei & Chesser's (1983) correction (corresponding to cHs in GeneAlEx)  
  
  n <- summary(loci[[ipop]])#samples sizes
  expH <- He(loci,iloc,ipop,unbiased=FALSE)
  obsH <- Ho(loci,iloc,ipop)
  if(corrected) require(mmod)
  
  if(is.null(strat)) {
    k <- length(unique(loci[[ipop]])) #number of populations
    if(k==1) mHe <- expH 
    else mHe <- apply(expH,2,sum)/k
    if(!corrected) out <- mHe
    else {
      if(k==1) mHo <- obsH
      else mHo <- apply(obsH,2,sum)/k
      n.dach <- harmonic_mean(n)
      out <- n.dach/(n.dach-1) * (mHe - mHo/(2*n.dach))
    }
  }
  else {
    if(is.integer(strat) && length(strat)==1) strat <- loci[[strat]]
    stratpop <- tapply(as.character(strat),loci[[ipop]],function(x) x[1])
    k <- summary(factor(stratpop))
    mHe <- apply(expH,2,function(x) tapply(x,stratpop,sum)/k)
    if(!corrected) out <- mHe
    else {
      mHo <- apply(obsH,2,function(x) tapply(x,stratpop,sum)/k)
      n.dach <- as.vector(tapply(n,stratpop,harmonic_mean)) #as.vector is needed, otherwise n.dach has class "array" rather than "numeric"
      out <- n.dach/(n.dach-1) * (mHe - mHo/(2*n.dach))
    }
  }
  return(out)
} 
#### Function to calculate expected heterozygosity for each population and locus according to GeneAlEx and Nei 1978 ####
#=======================================================================================================================
He <- function(data,               #a loci or genind object, or a matrix of allele frequencies with populations
               # in rows and alleles in columns such as the one produced with adegenet::makefreq().
               iloc=2:ncol(data),  #an index of columns representing the loci (only used if data is a loci object)
               ipop=1,             #index ofthe column defining the populations (only used if data is a loci object)
               loc.fac,            #locus factor for the columns of data if data is a matrix of allele frequencies
               sample.sizes,       #an integer vector (or matrix) of sample sizes for each population (or each population by locus); only used when unbiased=TRUE and data is a matrix of allele frequencies (sample size might be reduced at a certain locus because of missing values)
               unbiased=TRUE) {    #apply Nei's (1978) correction of 2n/(2n-1) because He is estimated from a sample (corresponding to uHe in GeneAlEx)       
  if("loci" %in% class(data)) {
    AF <- AllFreq(data, ipop) #allele frequencies
    if(is.null(ipop) || length(unique(as.data.frame(data)[,ipop]))==1) {
      n <- apply(as.data.frame(data)[,iloc],2,function(x) sum(!is.na(x))) #samples size for each locus (sample size might be reduced at a locus because of missing values)
    }
    else {
      n <- apply(as.data.frame(data)[,iloc],2,
                 function(x) tapply(x, as.data.frame(data)[,ipop],
                                    function(y) sum(!is.na(y)))) #samples size for each population and locus (sample size might be reduced at a locus because of missing values)
    }
  }
  else if(class(data)=="genind") {
    gp <- genind2genpop(data) # genpop object --> genetic data for each population (not anymore for each individual)
    AF.raw <- adegenet::makefreq(gp)
    AF <- list()
    for(lc in levels(data@loc.fac)) {
      raf <- AF.raw[,data@loc.fac==lc, drop=FALSE]
      colnames(raf) <- sub(pattern=paste0(lc,"."), replacement = "", colnames(raf))
      AF$rel[[lc]] <- raf
    }
    extract <- t(apply(data@tab,1,function(x) tapply(x, data@loc.fac, function(y) y[1]))) #matrix similar to data@tab, but with only one column per locus
    n <- apply(extract,2, function(x) tapply(x, data@pop, function(y) sum(!is.na(y)))) #samples size for each population and locus (sample size might be reduced at a locus because of missing values)
  }
  else if(is.matrix(data)) {
    if(missing(loc.fac)) {
      cat("Locus factor not supplied. Function assumes all alleles belong to the same locus.\n")
      loc.fac <- factor(rep("OneSingleLocus",ncol(data)))
    }
    AF <- list()
    for(lc in levels(loc.fac)) {
      raf <- data[,loc.fac==lc]
      colnames(raf) <- sub(pattern=paste0(lc,"."), replacement = "", colnames(raf))
      AF$rel[[lc]] <- raf
    }
    if(unbiased) {
      if(missing(sample.sizes)) stop("Need sample.sizes to calculate unbiased He!")
      n <- sample.sizes #samples sizes
    }
  }
  else stop("Need a loci, genind or matrix object as data!")
  out1 <- if(is.matrix(AF$rel[[1]]))  sapply(AF$rel, function(x) apply(x,1,function(y) 1-sum(y^2))) #if there are several populations in data, AF$rel[[1]] should be a matrix and out1 a matrix with population by locus
  else sapply(AF$rel, function(x) 1-sum(x^2))
  if(unbiased) {
    out2 <- 2*n/(2*n-1)
    out3 <- out1*out2
    return(out3)
  }
  else return(out1)
}
#### Function to calculate observed heterozygosity for each population in a loci object ####
#============================================================================================
Ho <- function(loci,               #a loci object
               iloc=2:ncol(loci),  #an index of columns representing the loci
               ipop=1) {           #index of the column defining the populations
  hetero <- apply(loci[,iloc],2,function(x) sapply(strsplit(x,"/"), function(y) ifelse(y[1]==y[2],0,1)))
  out <- apply(hetero,2, function(x) tapply(x,loci[[ipop]], function(y) sum(y, na.rm=TRUE)/length(na.omit(y)))) #missing values are omitted
  return(out)
}
#### Function to calculate absolute and relative allele frequencies ####
#    (for each locus and optionally for each population)
#=======================================================================
AllFreq <- function(loci,             #a loci object
                    ipop=NULL) {   #integer indicating the column in the loci object that defines the populations
  require(pegas)
  if(is.null(ipop) || length(unique(as.data.frame(loci)[,ipop]))==1) {
    s <- summary(loci)
    abs <- lapply(s, function(x) x$allele)
    rel <- lapply(abs, function(x) x/sum(x))
  }
  else {
    s <- by(loci,as.data.frame(loci)[,ipop],summary) #s is a list across loci; each element is a matrix with populations in rows and two columns ('genotype' and 'allele'); each element in the matrix is again a named integer vector (=count of each genotype/allele)
    abs.pop <- lapply(s, function(x) x[,"allele"])   #abs.pop is a list across loci; each element is a list across populations with named integer vectors (=allele counts)
    abs <- lapply(abs.pop, function(x) t(as.data.frame(x))) #abs is a list across loci; each element is a data.frame with populations in rows and alleles in columns
    rel <- lapply(abs, function(x) t(apply(x,1,function(y) y/sum(y))))
    for(i in 1:length(rel)) {
      if(nrow(rel[[i]])==1) { #When there is only one allele the matrix needs to be transponed again and the allele name needs to be restored.
        rel[[i]] <- t(rel[[i]])
        colnames(rel[[i]]) <- colnames(abs[[i]])
      }
    }
  }
  out <- list(abs=abs, rel=rel) #abs and rel are lists across loci, of which the elements contain either
  # named vectors (allele frequencies for each allele) or data.frames with
  # populations in rows and alleles in columns.
  return(out)
}
#### Function to calculate total expected heterozygosity (Ht or cHt in GeneAlEx)  ####
#=====================================================================================
Ht <- function(loci,               #a loci object
               iloc=2:ncol(loci),  #an index of columns representing the loci
               ipop=1,             #index of the column defining the populations
               strat=NULL,         #either the index of the column in loci that defines strata or a factor of length nrow(loci) that defines the strata. If given, the function will calculate Hs for each stratum
               corrected=TRUE) {   #apply Nei & Chesser's (1983) correction (corresponding to cHt in GeneAlEx)  
  
  n <- summary(loci[[ipop]])#samples sizes
  AF <- AllFreq(loci,ipop)
  if(corrected) require(mmod)
  
  if(is.null(strat)) {
    mAF <- lapply(AF$rel, function(x) apply(x,2,mean))
    Htot <- sapply(mAF, function(x) 1-sum(x^2))
    if(!corrected) out <- Htot
    else {
      cHs <- Hs(loci,iloc,ipop,corrected=TRUE)
      n.dach <- harmonic_mean(n)
      k <- length(unique(loci[[ipop]]))
      mHo <- apply(Ho(loci,iloc,ipop),2,mean)
      out <- Htot + cHs/(n.dach*k) - mHo/(2*n.dach*k)
    }
  }
  else{
    if(is.integer(strat) && length(strat)==1) strat <- loci[[strat]]
    stratpop <- tapply(as.character(strat),loci[[ipop]],function(x) x[1])
    mAF <- lapply(AF$rel, function(x) apply(x,2, function(y) tapply(y,stratpop,mean)))
    Htot <- sapply(mAF, function(x) apply(x,1,function(y) 1-sum(y^2)))
    if(!corrected) out <- Htot
    else {
      cHs <- Hs(loci,iloc,ipop,strat=strat,corrected=TRUE)
      n.dach <- as.vector(tapply(n,stratpop,harmonic_mean)) #as.vector is needed, otherwise n.dach has class "array" rather than "numeric"
      k <- summary(factor(stratpop))
      mHo <- apply(Ho(loci,iloc,ipop),2,function(x) tapply(x,stratpop,mean))
      out <- Htot + cHs/(n.dach*k) - mHo/(2*n.dach*k)
    }
  }
  return(out)
}
#### Function to calculate pairwise differentiation measures for a set of populations ####
#    Permutation tests are not implemented here.
#=========================================================================================
PairDiff.poly <- function(data,               #optionally a data.frame with allele frequencies (calculated with deSilvaFreq() or simpleFreq()) or a
                          #genambig object (subclass of class gendata of package polysat; the PopInfo slot should not be NULL;
                          #should not contain any clones; ploidy level should be the same for all samples if deSilvaFreq() shall
                          #be used to calculate allele frequencies)
                          stats=c("Gst", "GstNei", "GstNeiHed", "DJost"),  #G-statistics or differentiation measures to be calculated
                          across.loci=FALSE, #Shall the G-statistics be calculated across loci?
                          strat=NULL,        #optionally a character or factor of length length(PopNames(data)) (if data is a genambig object) or
                          # of length nrow(data) (if data is a data.frame of allele frequencies) that defines groups of populations.
                          #If strat is a factor, the order of levels should correspond to the order of strata in strat.
                          method=c("DeSilva", "simple"), #use deSilvaFreq() or simpleFreq() to calculate allele frequencies
                          ...){              #further arguments passed to functions for calculating the allele frequencies
  
  #get allele frequencies
  if(!is.data.frame(data)) {
    if(class(data)!="genambig") stop("data must either be of class data.frame (allele frequencies) or genambig!")
    if(is.matrix(Ploidies(data))) data <- reformatPloidies(data, output="sample", na.rm=TRUE) #remove NAs in ploidy matrix and convert to vector along samples
    method <- match.arg(method, c("DeSilva", "simple"))
    if(method=="DeSilva") {
      if(max(Ploidies(data))==2) {
        warning("Cannot use deSilvaFreq() with ploidy level = 2; used simpleFreq() instead!")
        af <- simpleFreq(data)
      }
      else af <- deSilvaFreq(data, ...)
    }  
    else af <- simpleFreq(data, ...)
  }
  else af <- data
  
  loci <- unique(sapply(strsplit(colnames(af)[colnames(af)!="Genomes"],".", fixed=TRUE),function(x) x[1]))
  
  #calculate G-statistics for pairs of populations
  if(is.null(strat))  {
    pops <- rownames(af)    #population names
    np <- nrow(af)          #number of populations
    out <- list()
    for(s in stats) {                  #loop over G-statistics
      if(across.loci) m <- matrix(nrow=np, ncol=np, dimnames=list(pops, pops))
      else {
        mlist <- list()
        for(l in loci) mlist[[l]] <- matrix(nrow=np, ncol=np, dimnames=list(pops, pops))
      }
      for(i in 1:(np-1)) {     #loop over populations
        for(j in (i+1):np) {   #loop over other populations
          res <- Gstat.poly(af[c(i,j),], strat=NULL, stats=s, across.loci=across.loci)
          if(across.loci) m[i,j] <- m[j,i] <- res[[s]]
          else for(l in loci) mlist[[l]][i,j] <- mlist[[l]][j,i] <- res[[s]][l]
        }#end for j
      }#end for i
      out[[s]] <- if(across.loci) as.dist(m) else lapply(mlist, as.dist) 
    }#end for s
  }#end if
  else {
    if(length(strat)!=nrow(af)) stop("Length of strat must correspond to the number of populations!")
    out <- list()
    st <- unique(strat)
    for(r in st) {
      r.af <- af[strat==r,]
      pops <- rownames(r.af) #population names
      np <- nrow(r.af)          #number of populations
      rout <- list()
      for(s in stats) {                  #loop over G-statistics
        if(across.loci) m <- matrix(nrow=np, ncol=np, dimnames=list(pops, pops))
        else {
          mlist <- list()
          for(l in loci) mlist[[l]] <- matrix(nrow=np, ncol=np, dimnames=list(pops, pops))
        }
        for(i in 1:(np-1)) {     #loop over populations
          for(j in (i+1):np) {   #loop over other populations
            res <- Gstat.poly(r.af[c(i,j),],strat=NULL,stats=s,across.loci=across.loci)
            if(across.loci) m[i,j] <- m[j,i] <- res[[s]]
            else for(l in loci) mlist[[l]][i,j] <- mlist[[l]][j,i] <- res[[s]][l]
          }#end for j
        }#end for i
        rout[[s]] <- if(across.loci) as.dist(m) else lapply(mlist, as.dist) 
      }#end for s
      out[[r]] <- rout
    }#end for r
  }#end else
  return(out)
}
#### Function to calculate pairwise Dps (= the genetic distance based on the proportion of shared alleles) ####
#    based on a table of allele frequencies
#   --> can be used for any ploidy and also allele frequencies corrected for the presence of a null allele
#   --> the function CANNOT handle stratified data!
#==============================================================================================================
Dps <- function(af,        #a matrix of allele frequencies (populations in rows and alleles in columns)
                # such as the one produced by adegenet::makefreq(genpop)
                loc.fac=   #factor that gives for each allele the corresponding locus; if af corresponds
                  # to a matrix produced by adegenet::makefreq(genpop) this can be derived from
                  # the colnames (default):
                  factor(sapply(strsplit(colnames(af), ".", fixed=TRUE),function(x) x[1])) 
){ 
  n.pops <- nrow(af) #number of populations
  allPairs <- combn(1:n.pops, 2) #all combinations of populations
  gen.mat <- matrix(0, nrow = n.pops, ncol = n.pops, dimnames=list(rownames(af), rownames(af)))
  for (i in 1:ncol(allPairs)) { #loop over all pairs of populations
    i1 <- allPairs[1, i]
    i2 <- allPairs[2, i]
    min12 <- apply(af[c(i1,i2),], 2, min, na.rm = TRUE) #choose the smaller allele frequency (the part which is shared)
    ps <- mean(tapply(min12, loc.fac, sum), na.rm=TRUE) #sum up over alleles within each locus and then average across loci
    gen.mat[i1, i2] <- gen.mat[i2, i1] <- ps
  }
  return(1- as.dist(gen.mat))
}
#### Function to test the inbreeding coefficient F=1-Ho/He against zero for polyploid species ####
# The function compares the observed F against an F distribution obtained by assembling
# random populations. To assemble random populations, genotypes are randomly sampled from
# the potential genotype pool using the genotype probabilities as probability weight in the 
# function sample(). The rationale is that under the null hypothesis (F=0) random mating will
# produce genotypes with the given genotype probabilities. If the observed F value 
# is unusual compared to the obtained F distribution, the null hypothesis must be rejected.
# The function returns the observed F values, the null distributions and the p-values.
# In the function code Fis instead of F is used to avoid confusion with FALSE, but 
# the formula used is 1-Ho/He (not 1-Ho/Hs as used for diploid species in hierfstat).
# However, if expected heterozygosity calculated with HsHt.poly is provided as argument for He,
# the function will calculate Fis.
#====================================================================================================
Fis.test.poly <- function(gd,             #a genambig object
                          He,             #expected heterozygosity calculated with He.poly; i.e. a data.frame providing for
                          # each population (rows) and locus (cols) the expected heterozygosity
                          Ho,             #observed heterogygosity calculated with Hg;i.e. a data.frame providing for
                          # each population (rows) and locus (cols) the observed heterozygosity 
                          gprobs=NULL,    #genotype probabilities produced with function genoprob (with all=TRUE).
                          AllFreq,        #allele frequencies calculated with deSilvaFreq or simpleFreq; only needed if gprobs=NULL
                          self=0,         #selfing rate as in deSilvaFreq(); only needed if gprobs=NULL
                          av.mode=c("av.H", "av.F"), #Decides whether He and Ho are first averaged over loci
                          # before Fis is calculated (av.H), or whether Fis is first calculated
                          # for each locus and then averaged over loci (av.F). Averaging Hs and Ht
                          # before calculating Gst is recommended by Meirmans et al. 2011 to
                          # avoid a downward bias. This might apply for Fis too. However, in
                          # the package hierfstat, Fis is first calculated for each locus and
                          # then averaged.
                          perm=999,       #number random populations to create the null distribution
                          alternative=c("two-sided", "greater", "less")) {
  
  #function to assign the probability of choosing randomly two alleles that are identical in state from a genotype
  assignPhi.DeSilva <- function(alleles) {
    p <- switch(paste0("p", length(alleles)),
                p2 = switch(paste0("HD",paste0(sort(summary(factor(alleles))), collapse="")),
                            HD11=0, HD2=1),
                p4 = switch(paste0("HD",paste0(sort(summary(factor(alleles))), collapse="")),
                            HD4=1, HD13=0.5, HD22=1/3, HD112=1/6, HD1111=0),
                p6 = switch(paste0("HD",paste0(sort(summary(factor(alleles))), collapse="")),
                            HD6=1, HD33=0.4, HD24=7/15, HD222=1/5, HD15=2/3, HD123=4/15, HD114=2/5,
                            HD1122=2/15, HD1113=1/5, HD11112=1/15, HD111111=0))
    return(p) 
  }
  
  if(is.null(gprobs)) gprobs <- genoprob(gd, freq=AllFreq, self=self, all=TRUE)
  loci <- Loci(gd)
  pops <- PopNames(gd)[unique(PopInfo(gd)[Samples(gd)])]
  nsam <- table(PopInfo(gd)) #number of samples in each population
  names(nsam) <- pops
  if(!(isTRUE(all.equal(loci, colnames(gprobs))) && isTRUE(all.equal(pops, rownames(gprobs)))))
    stop("List of loci and populations must be the same in gd and gprobs!")
  
  #calculate observed heterozygosity for random populations
  rHo <- array(dim=c(length(pops), length(loci), perm), dimnames=list(pops, loci, 1:perm)) #random Ho
  rHo<-rHo[order(rownames(rHo)),,]## to sort the matrix by rownames alphabetical
  pb <- txtProgressBar(style=3)
  for(i in 1:perm) {
    for(p in pops) {
      Hobs.p <- numeric() #observed heterozygosity for population p
      for(l in loci) {
        gt <- gprobs[p,l][[1]]$genotypes
        probs <- gprobs[p,l][[1]]$probs
        rpop <- gt[sample(1:length(probs), nsam[p], replace=TRUE, prob=probs),]
        phi <- apply(rpop,1,assignPhi.DeSilva)
        Hobs.p[l] <- 1-mean(phi)
      }
      rHo[p,,i] <- Hobs.p
    }
    setTxtProgressBar(pb, value=1/perm*i)
  }
  
  #calculate Fis for random populations
  av.mode <- match.arg(av.mode)
  if(!isTRUE(all.equal(rownames(rHo), rownames(He))))
    stop("Population names in He do not correspond to those in gd!")
  if(!isTRUE(all.equal(colnames(rHo), colnames(He))))
    stop("Locus names in He do not correspond to those in gd!")
  He.array <- array(rep(as.vector(as.matrix(He)), perm), dim=dim(rHo), dimnames=dimnames(rHo))
  if(av.mode=="av.H") { #first average H, then calculate Fis
    mrHo <- apply(rHo, c(1,3), mean, na.rm=T)
    mrHe <- apply(He.array, c(1,3), mean, na.rm=T)
    rFis <- 1-mrHo/mrHe
  }
  else  rFis <- apply(1-rHo/He.array, c(1,3), mean, na.rm=T) #First, calculate Fis, then take average across loci (as in hierfstat)
  
  #calculate observed Fis
  if(!isTRUE(all.equal(rownames(Ho), rownames(He))))
    stop("Population names in Ho do not correspond to those in gd!")
  if(!isTRUE(all.equal(colnames(Ho), colnames(He))))
    stop("Locus names in Ho do not correspond to those in gd!")
  if(av.mode=="av.H") { #first average H, then calculate Fis
    mHo <- apply(Ho, 1, mean, na.rm=T)
    mHe <- apply(He, 1, mean, na.rm=T)
    Fis <- 1-mHo/mHe
  }
  else  Fis <- apply(1-Ho/He, 1, mean, na.rm=T) #First, calculate Fis, then take average across loci (as in hierfstat)
  
  #compare observed Fis with random Fis to calculate p-values
  alt <- match.arg(alternative, c("two-sided", "greater", "less"))
  if(alt=="greater") pval <- (apply(rFis>=Fis,1,sum)+1)/(perm+1) #+1 is added because the observed Fis-value should be added to the random distribution of Fis values
  else if(alt=="less") pval <- (apply(rFis<=Fis,1,sum)+1)/(perm+1)
  else pval <- (apply(abs(rFis)>=abs(Fis),1,sum)+1)/(perm+1)
  
  #prepare output
  out <- list(observed=Fis, random=rFis, pval=pval)
  close(pb)
  return(out)
}
