# Supplementary material for: Bumblebees mediate landscape effects on a forest herb's population genetic structure in European agricultural landscapes
Source: Ecol Evol. 2024 Jul 25;14(7):e70078. doi: 10.1002/ece3.70078 (PMC11269766; doi:10.1002/ece3.70078)
Supplement: Supplementary file 1 — Data S1. [file ECE3-14-e70078-s001.zip › run_rscript_3.6.sh]

#!/bin/sh -x
#SBATCH --time=8-00:00:00
#SBATCH --ntasks=1
#SBATCH --cpus-per-task=80
#SBATCH --output=rscript_3.6.job.%j

# from Rocker Project (R for Docker)  

RSCRIPT=$1
# other cmd line args are passed to R script
PARAMETERS=${@:2}
WORKINGDIR=$(pwd)
SINGULARITY_IMAGE=/beegfs/common/singularity/R/rstudio_dev_3.6.3_4.sif
MOUNT_TMP=$WORKINGDIR/tmp
mkdir -p $MOUNT_TMP
TMP=/var/run

# split parameters into array
IFS=' ' read -r -a PARAMS <<< "$PARAMETERS"

R_HOME=/r_home 
# User-installed R packages go into their home directory
if [ ! -e ${WORKINGDIR}/.Renviron ]
then
  printf '\nNOTE: creating '${WORKINGDIR}'/.Renviron file\n\n'
  echo 'R_LIBS_USER='${R_HOME}'/R/%p-library/%v' >> ${WORKINGDIR}/.Renviron
fi

SINGULARITY_HOME=${WORKINGDIR}
export SINGULARITY_HOME
# bind /project directory  
# bind /data directory on the host into the Singularity container.
# By default the only host file systems mounted within the container are $HOME, /tmp, /proc, /sys, and /dev.

# run R script for each parameter

for PARAM in "${PARAMS[@]}" ; do

singularity exec -B $WORKINGDIR:$R_HOME,$MOUNT_TMP:$TMP \
  $SINGULARITY_IMAGE \
  Rscript $RSCRIPT $PARAM &
done
    
wait
