# Supplementary material for: Bumblebees mediate landscape effects on a forest herb's population genetic structure in European agricultural landscapes
Source: Ecol Evol. 2024 Jul 25;14(7):e70078. doi: 10.1002/ece3.70078 (PMC11269766; doi:10.1002/ece3.70078)
Supplement: Supplementary file 1 — Data S1. [file ECE3-14-e70078-s001.zip › Step_1a_models_1_node_level.R]

#Step Ia Landscape effects on genetic linker (Node-Level)

#datasets
load("BuffMetrics.RData")#General landscape metrics
load("BuffCropMetrics.RData")#Maize, wheet and rapeseed cover until 2019 for the pollinator movement activity indicators
load("Genetic_div_and_movement_indicators.RData")


#A.1 Merge an object that contains landscape metrics and the movement indicators#######################################################


BuffCropMetrics<- BuffCropMetrics[c("Pol_GeE_01","Pol_GeE_04","Pol_GeE_07","Pol_GeE_10","Pol_GeE_48","Pol_GeE_51","Pol_GeW_01","Pol_GeW_02","Pol_GeW_03","Pol_GeW_09","Pol_GeW_11","Pol_GeW_15","Pol_SwS_05","Pol_SwS_13", "Pol_SwS_21","Pol_SwS_38","Pol_SwS_44"),]
all.equal(rownames(buff.pmul), rownames(POL_vs_BOM))
buff.bpas <- cbind(buff.pmul[,c("Region", "PatchID", 
                  "PCDECI125", "PCDECI250","PCDECI500","PCDECI1000","PCDECI2000",               
                   "PCCONI125","PCCONI250","PCCONI500","PCCONI1000","PCCONI2000",                
                   "PCGRAS125","PCGRAS250","PCGRAS500","PCGRAS1000","PCGRAS2000",             
                   "PCSEMG125","PCSEMG250","PCSEMG500", "PCSEMG1000","PCSEMG2000",              
                   "PCSEMV125","PCSEMV250","PCSEMV500", "PCSEMV1000","PCSEMV2000",               
                    "PCORCH1000", "PCORCH2000",         
                   "PCSETT125","PCSETT250","PCSETT500", "PCSETT1000","PCSETT2000",
                  "PCARAB125", "PCARAB250", "PCARAB500", "PCARAB1000", "PCARAB2000",
                    "LDTLHFRI125", "LDTLHFRI250","LDTLHFRI500","LDTLHFRI1000", "LDTLHFRI2000",           
                    "LDTLWCOR125","LDTLWCOR250","LDTLWCOR500","LDTLWCOR1000","LDTLWCOR2000",            
                    "LDTLROAD125","LDTLROAD250","LDTLROAD500","LDTLROAD1000","LDTLROAD2000",              
                    "LDTLWATR125","LDTLWATR250","LDTLWATR500","LDTLWATR1000","LDTLWATR2000",
                  "SHANNO125", "SHANNO250", "SHANNO500", "SHANNO1000", "SHANNO2000", 
                  "LDTLALLE125", "LDTLALLE250", "LDTLALLE500", "LDTLALLE1000", "LDTLALLE2000")],
                   POL_vs_BOM[,c("N_connected_forests", "Prop_NEST_SH")], BuffCropMetrics[,c("PCMAIZ125", "PCRAPE125", "PCCERE125","PCMAIZ250", "PCRAPE250", "PCCERE250","PCMAIZ500", "PCRAPE500", "PCCERE500","PCMAIZ1000", "PCRAPE1000", "PCCERE1000","PCMAIZ2000", "PCRAPE2000", "PCCERE2000")])

### Exclude variables with too many 0 or NA values
apply(buff.bpas[,3:ncol(buff.bpas)], 2, function(x) sum(na.omit(x)<0)) 


radii <- as.character(c(125,250,500,1000,2000))
ALV <- unlist(lapply(radii, function(r) grep(r,colnames(buff.pmul), value=TRUE)))#all landscape variables
larger0 <- apply(buff.pmul[,ALV], 2, function(x) sum(na.omit(x)>0.00001))  #>0.00001 instead of >0 because in R 0 is often not truely zero but a very small number
(exclude <- larger0[larger0<nrow(buff.bpas)/3])
buff.bpas <- buff.bpas[, !(colnames(buff.bpas) %in% names(exclude))]# Excluded landscape metrics PCSEMG125, PCSEMV125, PCSETT125, LDTLHFRI125, LDTLROAD125 


#A.2 BoxCox-transformation
source('boxcox.r')

lambda.buff.bpas <- numeric()
opt.buff.bpas <- buff.bpas[,c("Region", "PatchID")] #will become the data.frame with transformed variables
options(warn=2) #warning messages will be errors
for(i in colnames(buff.bpas)[3:ncol(buff.bpas)]) {
  cat(i, "\n")
  lmin <- lmax <- 0
  yet <- TRUE #Does the transformation need to be done yet?
  while(yet) {
    lmin <- lmin-2
    lmax <- lmax+2
    transformed <- try(boxcox(buff.bpas[,i], method="pc", lam=seq(lmin,lmax,0.05), plot=TRUE), silent=TRUE)
    if(is.numeric(transformed)) {
      lambda.buff.bpas[i] <- attr(transformed, "lambda")
      opt.buff.bpas[,i] <- transformed
      yet <- FALSE
    }
    else if(lmax>=12) {
      yet <- FALSE
      cat(transformed)
      lambda.buff.bpas[i] <- NA
      opt.buff.bpas[,i] <- NA
    }
  }  
}
options(warn=0)

#Problem with Boxcox and LDTLALLE 2000
#LDTL has to be transformed manually

opt.buff.bpas$LDTLALLE2000 <- boxcox(buff.bpas$LDTLALLE2000, method="pc", lam=seq(-2,12,0.05))

save(opt.buff.bpas, file="opt.buff.bpas.RData")


#####################################################################################################################
# B. Find best models for Nestsshared
# B1. Univariate models to find the most influential buffer distance when unimodel/quadratic relationships are accounted for
# B1.1. Optimal radius for main effects
# Univariate models to find the most influential buffer
#Preperation
#All landscape variables in opt.buff.bpas
radii <- as.character(c(125,250,500,1000,2000))
ALV <- unlist(lapply(radii, function(r) grep(r,colnames(opt.buff.bpas), value=TRUE)))#all landscape variables


#Vector of all landscape metrics
LM <- ALV
for(r in radii) LM <- sub(r,"",LM)
LM <- sort(unique(LM)) #all landscape metrics


library(nlme)
library(RUtils)
library(MuMIn)
source("functions_for_analysis.R")

# metric-by-radius table of AICc and R-squared
aicBYr.NSH <- nBYr.NSH <- rsqBYr.NSH <- matrix(nrow=length(LM), ncol=length(radii), dimnames=list(LM,radii)) #metric-by-radius matrix

for (l in LM) {
  for(r in radii) {
    v <- paste0(l,r)
    if(v %in% colnames(opt.buff.bpas)) {
      d <- opt.buff.bpas[,c("Prop_NEST_SH", v, "Region")]
      dnarm <- na.omit(d)
      zd <- as.data.frame(scale(dnarm[,1:2]))
      zd$Region <- d$Region[match(rownames(zd), rownames(d))]
            m1 <- lme(as.formula(paste0("Prop_NEST_SH ~ ",v)), random=~1|Region, data=zd, method="ML")  #model without quadratic term
      m2 <- lme(as.formula(paste0("Prop_NEST_SH ~ ",v," + I(",v,"^2)")), random=~1|Region, data=zd, method="ML") #model with quadratic term
      aic <- AICc(m1,m2)$AICc
      aicBYr.NSH[l,r] <- min(aic) #AICc of the model with the lowest AICc
      m <- eval(parse(text=paste0("m", which.min(aic))))
      rsqBYr.NSH[l,r] <- r.squaredGLMM(m)[1,"R2m"] #marginal r-squared
      nBYr.NSH[l,r] <- nrow(dnarm)
    }
    else aicBYr.NSH[l,r] <- rsqBYr.NSH[l,r] <- nBYr.NSH[l,r] <- NA
  }
}
aicBYr.NSH
rsqBYr.NSH
nBYr.NSH
rmin.aic.NSH <- apply(aicBYr.NSH,1,function(x) radii[which.min(x)])
rmax.rsq.NSH <- apply(rsqBYr.NSH,1,function(x) radii[which.max(x)])
radii.equal <- apply(nBYr.NSH,1,function(x) length(unique(na.omit(x)))==1) #Is sample size equal across radii?
ropt.NSH <- ifelse(radii.equal, rmin.aic.NSH, rmax.rsq.NSH)    #Use AICc, if sample sizes are equal across radii, else use r-squared
all.equal(names(ropt.NSH), sort(LM))
mainopt.NSH <- paste0(names(ropt.NSH),ropt.NSH)#names of landscape variables (main effects) with optimal radius

#Identify sig. main effects in univariate models

univSum.NSH <- as.data.frame(matrix(nrow=length(mainopt.NSH), ncol=3, dimnames=list(mainopt.NSH, c("rsq", "p", "Type"))))
types <- c("no quad.", "with quad.") #potential model types: without quadratic term, with quadric term
for(v in mainopt.NSH) {
  d <- opt.buff.bpas[,c("Prop_NEST_SH", v, "Region")]
  dnarm <- na.omit(d)
  zd <- as.data.frame(scale(dnarm[,1:2])) 
  zd$Region <- d$Region[match(rownames(zd), rownames(d))]
  m1 <- lme(as.formula(paste0("Prop_NEST_SH ~ ",v)), random=~1|Region, data=zd, method="ML")  #model without quadratic term
  m2 <- lme(as.formula(paste0("Prop_NEST_SH ~ ",v," + I(",v,"^2)")), random=~1|Region, data=zd, method="ML") #model with quadratic term
  aic <- AICc(m1,m2)$AICc
  m <- eval(parse(text=paste0("m", which.min(aic))))
  univSum.NSH[v,"Type"] <- types[which.min(aic)] #model type with lowest AICc
  #Calculate LR-test against baseline model
  lrtest <- anova(m)
  univSum.NSH[v,"p"] <- lrtest[2,"p-value"]
  univSum.NSH[v,"rsq"] <- r.squaredGLMM(m)[1,"R2m"] #marginal r-squared
}
univSum.NSH <- as.data.frame(univSum.NSH)
univSum.NSH <- univSum.NSH[order(univSum.NSH$p),]
tabtoclip(univSum.NSH)


# B2.1. Select all LM that were significant at alpha=0.15 in univariate models

unisig.NSH <- unique(c(rownames(univSum.NSH)[univSum.NSH$p<=0.15]))
#10 significant single-metric models

# Check if some of the selected land use matrices are redundant
library(psych)

corr.NSH <- round(cor(opt.buff.bpas[,unisig.NSH], use="pairwise.complete"),2)
library(corrplot)
order.corr.NSH <- corrMatOrder(corr.NSH, order="hclust")
corr.NSH <- corr.NSH[order.corr.NSH,order.corr.NSH]
cor.plot(corr.NSH)
tabtoclip(corr.NSH)

# B2.2. Multivariate Models
# Z-transformation and run a model with all selected Land use variables

zdfull.NSH <- opt.buff.bpas[,c("Prop_NEST_SH",unisig.NSH)]
zdfull.NSH <- as.data.frame(scale(zdfull.NSH))
zdfull.NSH$Region <- opt.buff.bpas$Region
formfull1.NSH <- as.formula("Prop_NEST_SH ~ PCMAIZ2000+PCCERE1000+PCRAPE2000+I(PCRAPE2000^2)+PCSEMV2000+SHANNO125+PCGRAS2000+LDTLWATR125+PCDECI500+ PCSEMG2000+LDTLALLE250+I(LDTLALLE250^2)")
lmm1.NSH <- lme(formfull1.NSH, random=~1|Region, data=zdfull.NSH)


#Check the full model
#Variance homogenity for each explenatory variable
plot(lmm1.NSH, form=resid(., type = "p") ~ fitted(.), abline=0)
plot(lmm1.NSH, form=resid(., type = "p") ~ PCMAIZ2000, abline=0)
plot(lmm1.NSH, form=resid(., type = "p") ~ PCCERE1000, abline=0)
plot(lmm1.NSH, form=resid(., type = "p") ~ PCRAPE2000, abline=0)
plot(lmm1.NSH, form=resid(., type = "p") ~ PCSEMV2000, abline=0)
plot(lmm1.NSH, form=resid(., type = "p") ~ SHANNO125, abline=0)
plot(lmm1.NSH, form=resid(., type = "p") ~ PCGRAS2000, abline=0)
plot(lmm1.NSH, form=resid(., type = "p") ~ LDTLWATR125, abline=0)
plot(lmm1.NSH, form=resid(., type = "p") ~ PCDECI500, abline=0)
plot(lmm1.NSH, form=resid(., type = "p") ~ PCSEMG2000, abline=0)
plot(lmm1.NSH, form=resid(., type = "p") ~ LDTLALLE250, abline=0)

#Check for normality of residuals
require(nortest)
normality(resid(lmm1.NSH, type="p"))

#check for normality of random effects
#normality(ranef(lmm1.NSH)[,"(Intercept)"])

#UPDATE WITH THE ML METHOD
lmm1.BOMNSH.ML <- update(lmm1.NSH, method="ML")

#Use dredge function to rank the models according to their AICc for models with two variables because of the n = 17
set.BOMNSH <- dredge(lmm1.BOMNSH.ML, m.lim=c(0,2), 
                     rank="AICc", trace=2, subset=!(PCSEMG2000 && PCMAIZ2000)&&! (PCCERE1000 && PCMAIZ2000) && !(PCCERE1000 && PCGRAS2000) &&!(PCSEMG2000 && PCGRAS2000)&&!(PCCERE1000 && PCRAPE2000)&&!(PCSEMG2000 && PCCERE1000)&&dc(PCRAPE2000+I(PCRAPE2000^2))&&dc(LDTLALLE250+I(LDTLALLE250^2)))
                                  
mlist02a.BOMNSH <- get.models(set.BOMNSH, subset=delta<2, method="REML")
#2 models with delta AICc < 2


#B.3 Calculate and visualize all models wit delta AICc <= 2

library(effects)
library(r2glmm)

#######FIRST MODEL##########################################################
lmm1.NSH <- mlist02a.BOMNSH$`2113` 
summary(lmm1.NSH)
plot(allEffects(lmm1.NSH, partial.residuals=TRUE))
NSH_01_R2 <- MuMIn::r.squaredGLMM(lmm1.NSH )
#NS_rsquares_SHANNO_MAIZE <-(r2nsj=r2beta(lmm1.NSH, method='nsj',partial=T)) 
#NS_rsquare_SHANNO <- NS_rsquares_SHANNO_MAIZE$Rsq[3]
#NS_rsquare_MAIZE <- NS_rsquares_SHANNO_MAIZE$Rsq[2]
plot(lmm1.NSH, form=resid(., type = "p") ~ fitted(.), abline=0)
plot(lmm1.NSH, form=resid(., type = "p") ~ SHANNO125, abline=0)
plot(lmm1.NSH, form=resid(., type = "p") ~ PCMAIZ2000, abline=0)
normality(resid(lmm1.NSH, type="p"))
normality(ranef(lmm1.NSH)[,"(Intercept)"])

#######Second MODEL##########################################################
lmm2.NSH <- mlist02a.BOMNSH$`515`
summary(lmm2.NSH)
plot(allEffects(lmm2.NSH, partial.residuals=TRUE))
NSH_01_R2 <- MuMIn::r.squaredGLMM(lmm2.NSH )
#NS_rsquares_ALLE_SEMG <-(r2nsj=r2beta(lmm2.NSH, method='nsj',partial=T)) #***TN: Wof?r brauchst du 'r2nsj='?
#NS_rsquare_ALLE <- NS_rsquares_ALLE_SEMG$Rsq[3]
#NS_rsquare_SEMG <- NS_rsquares_ALLE_SEMG$Rsq[2]
plot(lmm2.NSH, form=resid(., type = "p") ~ fitted(.), abline=0)
plot(lmm2.NSH, form=resid(., type = "p") ~ SHANNO125, abline=0)
plot(lmm2.NSH, form=resid(., type = "p") ~ PCMAIZ2000, abline=0)
normality(resid(lmm2.NSH, type="p"))
normality(ranef(lmm2.NSH)[,"(Intercept)"])

save(lmm1.NSH,lmm2.NSH,zdfull.NSH, file="lmm.NSH.RData")


######################################################################################################################
# C Find best models for FOREST-PATCHES-Shared

# C1. Univariate models to find the most influential buffer distance when unimodel/quadratic relationships are accounted for
# C1.1. Optimal radius for main effects

aicBYr.CONFOS <- nBYr.CONFOS <- rsqBYr.CONFOS <- matrix(nrow=length(LM), ncol=length(radii), dimnames=list(LM,radii)) #metric-by-radius matrix
for (l in LM) {
  for(r in radii) {
    v <- paste0(l,r)
    if(v %in% colnames(opt.buff.bpas)) {
      d <- opt.buff.bpas[,c("N_connected_forests", v, "Region")]
      dnarm <- na.omit(d)
      zd <- as.data.frame(scale(dnarm[2]))
      zd$Region <- d$Region[match(rownames(zd), rownames(d))]
      zd$N_connected_forests <- d$N_connected_forests[match(rownames(zd), rownames(d))]
      m1 <- lme(as.formula(paste0("N_connected_forests ~ ",v)), random=~1|Region, data=zd, method="ML")  #model without quadratic term
      m2 <- lme(as.formula(paste0("N_connected_forests ~ ",v," + I(",v,"^2)")), random=~1|Region, data=zd, method="ML") #model with quadratic term
      aic <- AICc(m1,m2)$AICc
      aicBYr.CONFOS[l,r] <- min(aic) #AICc of the model with the lowest AICc
      m <- eval(parse(text=paste0("m", which.min(aic))))
      rsqBYr.CONFOS[l,r] <- r.squaredGLMM(m)[1,"R2m"] #marginal r-squared
      nBYr.CONFOS[l,r] <- nrow(dnarm)
    }
    else aicBYr.CONFOS[l,r] <- rsqBYr.CONFOS[l,r] <- nBYr.CONFOS[l,r] <- NA
  }
}
aicBYr.CONFOS
rsqBYr.CONFOS
nBYr.CONFOS
rmin.aic.CONFOS <- apply(aicBYr.CONFOS,1,function(x) radii[which.min(x)])
rmax.rsq.CONFOS <- apply(rsqBYr.CONFOS,1,function(x) radii[which.max(x)])
radii.equal <- apply(nBYr.CONFOS,1,function(x) length(unique(na.omit(x)))==1) #Is sample size equal across radii?
ropt.CONFOS <- ifelse(radii.equal, rmin.aic.CONFOS, rmax.rsq.CONFOS)    #Use AICc, if sample sizes are equal across radii, else use r-squared
all.equal(names(ropt.CONFOS), sort(LM))
mainopt.CONFOS <- paste0(names(ropt.CONFOS),ropt.CONFOS)#names of landscape variables (main effects) with optimal radius

# C1.2. Identify sig. main effects in univariate models
univSum.CONFOS <- as.data.frame(matrix(nrow=length(mainopt.CONFOS), ncol=3, dimnames=list(mainopt.CONFOS, c("rsq", "p", "Type"))))
types <- c("no quad.", "with quad.") #potential model types: without quadratic term, with quadric term
for(v in mainopt.CONFOS) {
  d <- opt.buff.bpas[,c("N_connected_forests", v, "Region")]
  dnarm <- na.omit(d)
  zd <- as.data.frame(scale(dnarm[,1:2]))
  zd$Region <- d$Region[match(rownames(zd), rownames(d))]
  zd$N_connected_forests <- d$N_connected_forests[match(rownames(zd), rownames(d))]
  m1 <- lme(as.formula(paste0("N_connected_forests ~ ",v)), random=~1|Region, data=zd, method="ML")  #model without quadratic term
  m2 <- lme(as.formula(paste0("N_connected_forests ~ ",v," + I(",v,"^2)")), random=~1|Region, data=zd, method="ML") #model with quadratic term
  aic <- AICc(m1,m2)$AICc
  m <- eval(parse(text=paste0("m", which.min(aic))))
  univSum.CONFOS[v,"Type"] <- types[which.min(aic)] #model type with lowest AICc
  #Calculate LR-test against baseline model
  lrtest <- anova(m)
  univSum.CONFOS[v,"p"] <- lrtest[2,"p-value"]
  univSum.CONFOS[v,"rsq"] <- r.squaredGLMM(m)[1,"R2m"] #marginal r-squared
}
univSum.CONFOS <- as.data.frame(univSum.CONFOS)
univSum.CONFOS <- univSum.CONFOS[order(univSum.CONFOS$p),]
tabtoclip(univSum.CONFOS)


# C2.1. Select all LM that were significant at alpha=0.15 in univariate models
unisig.CONFOS <- unique(c(rownames(univSum.CONFOS)[univSum.CONFOS$p<=0.15]))
#eigth significant single-metric models

#Redundance of land use types
corr.CONFOS <- round(cor(opt.buff.bpas[,unisig.CONFOS], use="pairwise.complete"),2)
library(corrplot)
library(psych)
order.corr.CONFOS <- corrMatOrder(corr.CONFOS, order="hclust")
corr.CONFOS <- corr.CONFOS[order.corr.CONFOS,order.corr.CONFOS]
cor.plot(corr.CONFOS)
tabtoclip(corr.CONFOS)

# C2.2. Multivariate Models
#Z-transformation and run a model with all selected Land use variables
zdfull.CONFOS <- opt.buff.bpas[,c("N_connected_forests",unisig.CONFOS)]
zdfull.CONFOS <- as.data.frame(scale(zdfull.CONFOS))
zdfull.CONFOS$Region <- opt.buff.bpas$Region

formfull1.CONFOS <- as.formula("N_connected_forests ~ PCMAIZ2000+LDTLWATR125+PCDECI500+SHANNO125+PCSEMG2000+PCSEMV2000+PCCERE2000+PCRAPE2000+I(PCRAPE2000^2)")
                                       
lmm1.CONFOS <- lme(formfull1.CONFOS, random=~1|Region, data=zdfull.CONFOS)

#Variance homogenity for each explenatory variable
plot(lmm1.CONFOS, form=resid(., type = "p") ~ fitted(.), abline=0)
plot(lmm1.CONFOS, form=resid(., type = "p") ~ PCMAIZ2000, abline=0)
plot(lmm1.CONFOS, form=resid(., type = "p") ~ LDTLWATR125, abline=0)
plot(lmm1.CONFOS, form=resid(., type = "p") ~ PCDECI500, abline=0)
plot(lmm1.CONFOS, form=resid(., type = "p") ~ SHANNO125, abline=0)
plot(lmm1.CONFOS, form=resid(., type = "p") ~ PCSEMG2000, abline=0)
plot(lmm1.CONFOS, form=resid(., type = "p") ~ PCDECI500, abline=0)
plot(lmm1.CONFOS, form=resid(., type = "p") ~ PCCERE2000, abline=0)
plot(lmm1.CONFOS, form=resid(., type = "p") ~ PCSEMV2000, abline=0)

#Check for normality of residuals
require(nortest)
normality(resid(lmm1.CONFOS, type="p"))

#check for normality of random effects
#normality(ranef(lmm1.NSH)[,"(Intercept)"])


#UPDATE WITH THE ML METHOD
lmm1.BOMCONFOS.ML <- update(lmm1.CONFOS, method="ML")

#Use dredge function to rank the models according to their AICc for models with two variables because of the n = 17
set.BOMCONFOS <- dredge(lmm1.BOMCONFOS.ML, m.lim=c(0,2), 
                        rank="AICc", trace=2, subset=!(PCSEMG2000 && PCMAIZ2000)&&! (PCCERE2000 && PCMAIZ2000) &&!(PCSEMG2000 && PCCERE2000&&dc(PCRAPE2000+I(PCRAPE2000^2))))
                                                                                                     
mlist02a.BOMCONFOS <- get.models(set.BOMCONFOS, subset=delta<2, method="REML")
#1 model with delta AICc < 2


#03 Calculate all models wit delta AICc <= 2

#First model
lmm1.CONFOS <- mlist02a.BOMCONFOS$`265`
summary(lmm1.CONFOS)
plot(allEffects(lmm1.CONFOS, partial.residuals=TRUE))
CONFOS_02_R2 <- MuMIn::r.squaredGLMM(lmm1.CONFOS )
#FS_rsquares_SHANNO_MAIZE <-(r2nsj=r2beta(lmm1.CONFOS, method='nsj',partial=T))
#FS_rsquare_SHANNO <- FS_rsquares_SHANNO_MAIZE$Rsq[3]
#FS_rsquare_MAIZE <- FS_rsquares_SHANNO_MAIZE$Rsq[2]

save(lmm1.CONFOS,zdfull.CONFOS, file="lmm1.CONFOS.RData")

#tests
plot(lmm1.CONFOS, form=resid(., type = "p") ~ fitted(.), abline=0)
plot(lmm1.CONFOS, form=resid(., type = "p") ~ SHANNO125, abline=0)
plot(lmm1.CONFOS, form=resid(., type = "p") ~ PCMAIZ2000, abline=0)
normality(resid(lmm1.CONFOS, type="p"))
normality(ranef(lmm1.CONFOS)[,"(Intercept)"])
