# Supplementary material for: Bumblebees mediate landscape effects on a forest herb's population genetic structure in European agricultural landscapes
Source: Ecol Evol. 2024 Jul 25;14(7):e70078. doi: 10.1002/ece3.70078 (PMC11269766; doi:10.1002/ece3.70078)
Supplement: Supplementary file 1 — Data S1. [file ECE3-14-e70078-s001.zip › Step_1b_models_1_link_level.R]

#Step Ib Landscape effects on genetic linker (Link-Level)

#datasets
load("dist.BOMPOL.RData")
load("strip.pmul.RData")
load("StripCropMetrics.RData")

#A.1 Merge a data frame for landscape mwtrics and movement indicators
#Select forest patch pairs that are included in analysis
strip.pmul <- strip.pmul[c("Pol_GeW_01_09", "Pol_GeW_01_11", "Pol_GeW_01_15", "Pol_GeW_02_01", "Pol_GeW_02_09","Pol_GeW_02_11",
                           "Pol_GeW_02_15", "Pol_GeW_03_01", "Pol_GeW_03_02", "Pol_GeW_03_09", "Pol_GeW_03_11", "Pol_GeW_03_15",
                           "Pol_GeW_11_09", "Pol_GeW_15_09", "Pol_GeW_15_11", "Pol_GeE_01_07", "Pol_GeE_01_10", "Pol_GeE_01_48",
                           "Pol_GeE_01_51", "Pol_GeE_04_01", "Pol_GeE_04_07", "Pol_GeE_04_10", "Pol_GeE_04_48", "Pol_GeE_04_51",
                           "Pol_GeE_07_10", "Pol_GeE_07_48", "Pol_GeE_07_51", "Pol_GeE_10_48", "Pol_GeE_51_10", "Pol_GeE_51_48",
                           "Pol_SwS_05_13", "Pol_SwS_05_21", "Pol_SwS_05_38", "Pol_SwS_05_44", "Pol_SwS_13_21",
                           "Pol_SwS_38_13", "Pol_SwS_38_21", "Pol_SwS_38_44", "Pol_SwS_44_13", "Pol_SwS_44_21"),]


StripCropMetrics <- StripCropMetrics[c("Pol_GeW_01_09", "Pol_GeW_01_11", "Pol_GeW_01_15", "Pol_GeW_02_01", "Pol_GeW_02_09","Pol_GeW_02_11",
                                       "Pol_GeW_02_15", "Pol_GeW_03_01", "Pol_GeW_03_02", "Pol_GeW_03_09", "Pol_GeW_03_11", "Pol_GeW_03_15",
                                       "Pol_GeW_11_09", "Pol_GeW_15_09", "Pol_GeW_15_11", "Pol_GeE_01_07", "Pol_GeE_01_10", "Pol_GeE_01_48",
                                       "Pol_GeE_01_51", "Pol_GeE_04_01", "Pol_GeE_04_07", "Pol_GeE_04_10", "Pol_GeE_04_48", "Pol_GeE_04_51",
                                       "Pol_GeE_07_10", "Pol_GeE_07_48", "Pol_GeE_07_51", "Pol_GeE_10_48", "Pol_GeE_51_10", "Pol_GeE_51_48",
                                       "Pol_SwS_05_13", "Pol_SwS_05_21", "Pol_SwS_05_38", "Pol_SwS_05_44", "Pol_SwS_13_21",
                                       "Pol_SwS_38_13", "Pol_SwS_38_21", "Pol_SwS_38_44", "Pol_SwS_44_13", "Pol_SwS_44_21"),]

all.equal(rownames(strip.pmul),rownames(StripCropMetrics))

strip.pmul$PopPair <- gsub("Pol_","",strip.pmul$PopPair)
strip.pmul$PopPair <- gsub("_","",strip.pmul$PopPair)

dist.BOMPOL <- dist.BOMPOL[order(match(dist.BOMPOL$PopPair,strip.pmul$PopPair)),]

all.equal(strip.pmul$PopPair,dist.BOMPOL$PopPair)

strip.pmul <- cbind(strip.pmul[,c("Region", "From", "To", "PopPair","geodist","PCDECI1to7", "PCDECI1to5", "PCDECI1to3", "PCDECI1to2", "PCDECI2to3",
                                  "PCGRAS1to7", "PCGRAS1to5", "PCGRAS1to3", "PCGRAS1to2", "PCGRAS2to3",
                                  "PCSEMG1to7", "PCSEMG1to5","PCSEMG1to3", "PCSEMG1to2", "PCSEMG2to3",
                                  "PCCONI1to7", "PCCONI1to5","PCCONI1to3", "PCCONI1to2", "PCCONI2to3",
                                  "PCORCH1to7", "PCORCH1to5","PCORCH1to3", "PCORCH1to2", "PCORCH2to3",
                                  "PCSEMV1to7", "PCSEMV1to5","PCSEMV1to3", "PCSEMV1to2", "PCSEMV2to3",
                                  "PCSETT1to7", "PCSETT1to5","PCSETT1to3", "PCSETT1to2", "PCSETT2to3",
                                  "PCARAB1to7", "PCARAB1to5","PCARAB1to3", "PCARAB1to2", "PCARAB2to3",
                                  "LDTLHFRI1to7", "LDTLHFRI1to5","LDTLHFRI1to3", "LDTLHFRI1to2", "LDTLHFRI2to3",
                                  "LDTLWCOR1to7", "LDTLWCOR1to5","LDTLWCOR1to3", "LDTLWCOR1to2", "LDTLWCOR2to3",
                                  "LDTLROAD1to7", "LDTLROAD1to5","LDTLROAD1to3", "LDTLROAD1to2", "LDTLROAD2to3",
                                  "LDTLWATR1to7", "LDTLWATR1to5","LDTLWATR1to3", "LDTLWATR1to2", "LDTLWATR2to3",
                                  "SHANNO1to7", "SHANNO1to5","SHANNO1to3", "SHANNO1to2", "SHANNO2to3",
                                  "LDTLALLE1to7", "LDTLALLE1to5","LDTLALLE1to3", "LDTLALLE1to2", "LDTLALLE2to3")],dist.BOMPOL[,c("BOM_Dps","POL_Dps")],
                    StripCropMetrics[,c("PCMAIZ1to7", "PCRAPE1to7", "PCCERE1to7", 
                                        "PCMAIZ1to5", "PCRAPE1to5", "PCCERE1to5",    
                                        "PCMAIZ1to3", "PCRAPE1to3", "PCCERE1to3", "PCMAIZ1to2", "PCRAPE1to2", "PCCERE1to2", "PCMAIZ2to3", "PCRAPE2to3", "PCCERE2to3")])

#width-to-length ratios
w2l <- c("1to7", "1to5", "1to3", "1to2", "2to3") 

### Rename LDTLALLE into EDGEDEN, because it will be treated as index variable
### rather than a linear landscape element
colnames(strip.pmul)[grep("LDTLALLE", colnames(strip.pmul), fixed=TRUE)] <- paste0("EDGEDEN", w2l)


### Exclude variables with too many 0 or NA values
ALV <- unlist(lapply(w2l, function(w) grep(w,colnames(strip.pmul), value=TRUE)))#all landscape variables
larger0 <- apply(strip.pmul[,ALV], 2, function(x) sum(na.omit(x)>0.00001))  #>0.00001 instead of >0 because in R 0 is often not truely zero but a very small number
(exclude <- larger0[larger0<nrow(strip.pmul)/3])
strip.pmul <- strip.pmul[, !(colnames(strip.pmul) %in% names(exclude))]

#A.2 BoxCox-transformation
source('boxcox.r')

opt.strip.pmul <- strip.pmul[,c("Region", "From", "To", "PopPair")] #will become the data.frame with transformed variables
bctrans.strip.pmul <- matrix(nrow=ncol(strip.pmul[5:ncol(strip.pmul)]), ncol=2,
                             dimnames=list(colnames(strip.pmul)[5:ncol(strip.pmul)], c("lambda", "added"))) #matrix to store transformation parameters for later backtransformation
options(warn=2) #warning messages will be errors
for(i in colnames(strip.pmul)[5:ncol(strip.pmul)]) {
  cat(i, "\n")
  lmin <- lmax <- 0
  yet <- TRUE #Does the transformation need to be done yet?
  while(yet) {
    lmin <- lmin-2
    lmax <- lmax+2
    transformed <- try(boxcox(strip.pmul[,i], method="pc", lam=seq(lmin,lmax,0.05), plot=TRUE), silent=TRUE)
    if(is.numeric(transformed)) {
      bctrans.strip.pmul[i,"lambda"] <- attr(transformed, "lambda")
      bctrans.strip.pmul[i,"added"] <- attr(transformed, "added")
      opt.strip.pmul[,i] <- transformed
      yet <- FALSE
    }
    else if(lmax>=20) {
      yet <- FALSE
      cat(transformed)
      bctrans.strip.pmul[i,"lambda"] <- NA
      bctrans.strip.pmul[i,"lambda"] <- NA
      opt.strip.pmul[,i] <- NA
    }
  }  
}
options(warn=0)

opt.strip.bpas<-opt.strip.pmul
#save here
save(opt.strip.bpas, file="opt.strip.bpas.RData")

# B Find  best models for Bom Dps################################################################################################

#All landscape variables in opt.strip.pmul
w2l <- c("1to7", "1to5", "1to3", "1to2", "2to3") #width-to-length ratios
ALV <- unlist(lapply(w2l, function(w) grep(w,colnames(opt.strip.pmul), value=TRUE)))

#Vector of all landscape metrics
LM <- ALV
for(w in w2l) LM <- sub(w,"",LM)
LM <- sort(unique(LM))

### B 1.1. Optimal width-to-length ratio for main effects including quadratic terms

library(MuMIn)
library(corMLPE)
#metric-by-w2l table of AICc and R-squared
aicBYw.Dps <- rsqBYw.Dps <- nBYw.Dps <- matrix(nrow=length(LM), ncol=length(w2l), dimnames=list(LM,w2l)) 
for (l in LM) {
  for(w in w2l) {
    v <- paste0(l,w)
    if(v %in% colnames(strip.pmul)) {
      d <- strip.pmul[,c("BOM_Dps", v, "Region", "From", "To")]
      dnarm <- na.omit(d)
      zd <- as.data.frame(scale(dnarm[,1:2]))
      zd$Region <- d$Region[match(rownames(zd), rownames(d))]
      zd$From <- d$From[match(rownames(zd), rownames(d))]
      zd$To <- d$To[match(rownames(zd), rownames(d))]
      m1 <- lme(as.formula(paste0("BOM_Dps ~ ",v)), random=~1|Region, #simple model
                correlation=corMLPE(form=~From+To|Region), data=zd, method="ML")
      m2 <- lme(as.formula(paste0("BOM_Dps ~ ",v, " + I(",v, "^2)")), #model with quadratic term
                random=~1|Region, correlation=corMLPE(form=~From+To|Region), data=zd, method="ML")
      aic <- AICc(m1,m2)$AICc
      aicBYw.Dps[l,w] <- min(aic) #AICc of the model with the lowest AICc
      m <- eval(parse(text=paste0("m", which.min(aic))))
      m <- update(m, method="REML")
      rsqBYw.Dps[l,w] <- r.squaredGLMM(m)[1,"R2m"] #marginal r-squared
      nBYw.Dps[l,w] <- nrow(dnarm)
      
    }
    else aicBYw.Dps[l,w] <- rsqBYw.Dps[l,w] <- nBYw.Dps[l,w] <- NA
  }
}
aicBYw.Dps
rsqBYw.Dps
nBYw.Dps
wmin.aic.Dps <- apply(aicBYw.Dps,1,function(x) w2l[which.min(x)])
wmax.rsq.Dps <- apply(rsqBYw.Dps,1,function(x) w2l[which.max(x)])
w2l.equal <- apply(nBYw.Dps,1,function(x) length(unique(na.omit(x)))==1) #Is sample size equal across w2l?
wopt.Dps <- ifelse(w2l.equal, wmin.aic.Dps, wmax.rsq.Dps)    #Use AICc, if sample sizes are equal across w2l, else use r-squared
all.equal(names(wopt.Dps), sort(LM))
mainopt.Dps <- paste0(names(wopt.Dps),wopt.Dps)#names of landscape variables (main effects) with optimal w2l

#B 1.2. Identify sig. main effects in univariate models including potentially quadratic terms

library(RUtils)
univSum.Dps <- as.data.frame(matrix(nrow=length(mainopt.Dps), ncol=3, dimnames=list(mainopt.Dps, c("rsq", "p", "Type"))))
types <- c("no quad", "with quad") #potential model types
for(v in mainopt.Dps) {
  d <- strip.pmul[,c("BOM_Dps", v, "Region", "From", "To")]
  dnarm <- na.omit(d)
  zd <- as.data.frame(scale(dnarm[,1:2]))
  zd$Region <- d$Region[match(rownames(zd), rownames(d))]
  zd$From <- d$From[match(rownames(zd), rownames(d))]
  zd$To <- d$To[match(rownames(zd), rownames(d))]
  m1 <- lme(as.formula(paste0("BOM_Dps ~ ",v)), random=~1|Region, #model without quadratic term
            correlation=corMLPE(form=~From+To|Region), data=zd, method="ML")
  m2 <- lme(as.formula(paste0("BOM_Dps ~ ",v, " + I(",v, "^2)")), #model with quadratic term
            random=~1|Region, correlation=corMLPE(form=~From+To|Region), data=zd, method="ML")
  aic <- AICc(m1,m2)$AICc
  m <- eval(parse(text=paste0("m", which.min(aic))))
  univSum.Dps[v,"Type"] <- types[which.min(aic)] #model type with lowest AICc
  #Calculate LR-test against baseline model (with ML estimation)
  lrtest <- anova(m)
    univSum.Dps[v,"p"] <- lrtest[2,"p-value"]
    univSum.Dps[v,"rsq"] <- r.squaredGLMM(m)[1,"R2m"] #marginal r-squared for model with REML estimation
}
univSum.Dps <- as.data.frame(univSum.Dps)
univSum.Dps <- univSum.Dps[order(univSum.Dps$p),]
tabtoclip(univSum.Dps)

# B2. Fit a multivariate model
#    included predictors are those that were significant at alpha=0.15 level
# B 2.1. Select all LM that were significant at alpha=0.15 in univariate models

unisig.Dps <- unique(c(rownames(univSum.Dps)[univSum.Dps$p<=0.15]))
#6 significant single-metric models

#Are some of the LM redundant?

corr.Dps <- round(cor(strip.pmul[,unisig.Dps], use="pairwise.complete"),2)
require(corrplot)
require(psych)
order.corr.Dps <- corrMatOrder(corr.Dps, order="hclust")
corr.Dps <- corr.Dps[order.corr.Dps,order.corr.Dps]
cor.plot(corr.Dps)
tabtoclip(corr.Dps)
#--> no highly correlated variables

###B2.2. Fit the full (=beyond optimal) model and check for model assumptions

dfull.Dps <- strip.pmul
zdfull.Dps <- na.omit(dfull.Dps) #first, remove missing values, then scale data
#--> 3 missing values
apply(dfull.Dps, 2, function(x) sum(is.na(x)))
#--> 3 NA in PCMAIZ1to7

#Z-transformation and run a model with all selected Land use variables
zdfull.Dps <- as.data.frame(scale(zdfull.Dps[,c("BOM_Dps", "geodist", unisig.Dps)]))
zdfull.Dps$Region <- strip.pmul$Region[match(rownames(zdfull.Dps), rownames(strip.pmul))]
zdfull.Dps$From <- strip.pmul$From[match(rownames(zdfull.Dps), rownames(strip.pmul))]
zdfull.Dps$To <- strip.pmul$To[match(rownames(zdfull.Dps), rownames(strip.pmul))]

# B full model

formfull1.Dps <- as.formula("BOM_Dps ~ geodist+PCMAIZ1to7+I(PCMAIZ1to7^2)+SHANNO1to2+PCSEMG1to3+LDTLHFRI2to3+EDGEDEN2to3+PCGRAS2to3")
lmm1.Dps <- lme(formfull1.Dps, random=~1|Region,
                correlation=corMLPE(form=~From+To|Region), data=zdfull.Dps)


#"Variance homogeneity for each explanatory variable"
require(nortest)
normality(resid(lmm1.Dps , type="p")) #***TN: Copy-Paste-Fehler!
plot(lmm1.Dps, form=resid(., type = "p") ~ fitted(.), abline=0)
plot(lmm1.Dps, form=resid(., type = "p") ~ geodist, abline=0)
plot(lmm1.Dps, form=resid(., type = "p") ~ EDGEDEN2to3, abline=0)
plot(lmm1.Dps, form=resid(., type = "p") ~ PCMAIZ1to7, abline=0)
plot(lmm1.Dps, form=resid(., type = "p") ~ LDTLHFRI2to3, abline=0)
plot(lmm1.Dps, form=resid(., type = "p") ~ SHANNO1to2, abline=0)
plot(lmm1.Dps, form=resid(., type = "p") ~ PCSEMG1to3, abline=0)


#check for normality of random effects
#normality(ranef(lmm1.NSH)[,"(Intercept)"]) #***TN: Copy-Paste-Fehler!


lmm1.BOMDps.ML <- update(lmm1.Dps, method="ML")

set.BOMDps <- dredge(lmm1.BOMDps.ML, m.lim=c(0,4),rank="AICc", trace=2, subset=dc(PCMAIZ1to7,I(PCMAIZ1to7^2)))
print(set.BOMDps[set.BOMDps$delta<2,], abbrev.names=FALSE)

mlist1a.Dps <- get.models(set.BOMDps, subset=delta<2.0, method="REML")
#2 models with delta AICc < 2


#B.3 Calculate and visualize all models wit delta AICc <= 2
library(effects)
library(r2glmm)

#######FIRST MODEL##########################################################
lmm1.BOMDPS <- mlist1a.Dps$`113`
summary(lmm1.BOMDPS)
plot(allEffects(lmm1.BOMDPS, partial.residuals=TRUE))
Bom_DPS_01_R2 <- MuMIn::r.squaredGLMM(lmm1.BOMDPS )

normality(resid(lmm1.BOMDPS, type="p"))
plot(lmm1.BOMDPS, form=resid(., type = "p") ~ fitted(.), abline=0) 
plot(lmm1.BOMDPS, form=resid(., type = "p") ~ PCMAIZ1to7, abline=0)
plot(lmm1.BOMDPS, form=resid(., type = "p") ~ PCSEMG1to3, abline=0)

#######SECOND MODEL##########################################################
lmm2.BOMDPS <- mlist1a.Dps$`81`
summary(lmm2.BOMDPS)
plot(allEffects(lmm2.BOMDPS, partial.residuals=TRUE))
Bom_DPS_02_R2 <- MuMIn::r.squaredGLMM(lmm2.BOMDPS )

normality(resid(lmm1.BOMDPS, type="p"))
plot(lmm1.BOMDPS, form=resid(., type = "p") ~ fitted(.), abline=0) 
plot(lmm1.BOMDPS, form=resid(., type = "p") ~ PCMAIZ1to7, abline=0)
plot(lmm1.BOMDPS, form=resid(., type = "p") ~ PCSEMG1to3, abline=0)

save(lmm1.BOMDPS,lmm2.BOMDPS,zdfull.Dps, file="lmm.BOMDPS.RData")
