# Supplementary material for: Bumblebees mediate landscape effects on a forest herb's population genetic structure in European agricultural landscapes
Source: Ecol Evol. 2024 Jul 25;14(7):e70078. doi: 10.1002/ece3.70078 (PMC11269766; doi:10.1002/ece3.70078)
Supplement: Supplementary file 1 — Data S1. [file ECE3-14-e70078-s001.zip › Step_2a_models_2_node_level.R]

#Step 2a Models 2 (Node-Level)

#datasets
load("BuffMetrics.RData")
load("Genetic_div_and_movement_indicators.RData")
library(dplyr)
require(nlme)
require(RUtils)
library(MuMIn)
source("functions_for_analysis.R")

#A.1 Merge an object that contains landscape metrics and the movement indicators

#buff.pmul <- buff.pmul[match(rownames(POL_vs_BOM), rownames(buff.pmul)),]
all.equal(rownames(buff.pmul), rownames(POL_vs_BOM))
buff.pmul <- cbind(buff.pmul[,c("Region", "PatchID",                                           
                   "PCDECI125","PCDECI250", "PCDECI500", "PCDECI1000","PCDECI2000", 
                   "PCCONI125","PCCONI250","PCCONI500","PCCONI1000","PCCONI2000",
                   "PCGRAS125","PCGRAS250","PCGRAS500","PCGRAS1000","PCGRAS2000",
                   "PCSEMG125","PCSEMG250","PCSEMG500","PCSEMG1000","PCSEMG2000",
                   "PCSEMV125", "PCSEMV250","PCSEMV500","PCSEMV1000","PCSEMV2000",
                   "PCORCH1000", "PCORCH2000", #the smaller ORACHARDS had to many 0
                   "PCSETT250","PCSETT500","PCSETT1000","PCSETT2000", #PCSETT125 had to many 0
                   "PCARAB125", "PCARAB250", "PCARAB500", "PCARAB1000", "PCARAB2000",
                   "PCRAPE250","PCRAPE500", "PCRAPE1000","PCRAPE2000",#PCRAPE125 had NA
                   "PCMAIZ250","PCMAIZ500","PCMAIZ1000","PCMAIZ2000",#PCMAIZ125 had NA
                   "PCCERE250","PCCERE500","PCCERE1000","PCCERE2000",#PCCERE125 had NA
                   "LDTLHFRI125", "LDTLHFRI250","LDTLHFRI500", "LDTLHFRI1000","LDTLHFRI2000",
                   "LDTLWCOR125","LDTLWCOR250","LDTLWCOR500", "LDTLWCOR1000","LDTLWCOR2000",
                   "LDTLWATR125","LDTLWATR250", "LDTLWATR500","LDTLWATR1000","LDTLWATR2000",
                   "LDTLROAD250","LDTLROAD500","LDTLROAD1000","LDTLROAD2000", #LDTLROAD125 had to many 0
                   "SHANNO125", "SHANNO250", "SHANNO500", "SHANNO1000", "SHANNO2000",
                   "LDTLALLE125", "LDTLALLE250", "LDTLALLE500", "LDTLALLE1000", "LDTLALLE2000")],
                   POL_vs_BOM[,c("POL_Ar", "POL_He", "POL_Ho","POL_F" )])


apply(buff.pmul[,3:ncol(buff.pmul)], 2, function(x) sum(na.omit(x)<0))

#change negative values to positive
buff.pmul$POL_F <- buff.pmul$POL_F - min(buff.pmul$POL_F)
source('boxcox.r')
#Then all variables are transformed
lambda.buff.pmul <- numeric()
opt.buff.pmul <- buff.pmul[,c("Region", "PatchID")] #will become the data.frame with transformed variables
options(warn=2) #warning messages will be errors
for(i in colnames(buff.pmul)[3:ncol(buff.pmul)]) {
  cat(i, "\n")
  lmin <- lmax <- 0
  yet <- TRUE #Does the transformation need to be done yet?
  while(yet) {
    lmin <- lmin-2
    lmax <- lmax+2
    transformed <- try(boxcox(buff.pmul[,i], method="pc", lam=seq(lmin,lmax,0.05), plot=TRUE), silent=TRUE)
    if(is.numeric(transformed)) {
      lambda.buff.pmul[i] <- attr(transformed, "lambda")
      opt.buff.pmul[,i] <- transformed
      yet <- FALSE
    }
    else if(lmax>=20) {
      yet <- FALSE
      cat(transformed)
      lambda.buff.pmul[i] <- NA
      opt.buff.pmul[,i] <- NA
    }
  }  
}
options(warn=0)

#Problem with Boxcox and LDTLALLE 2000
opt.buff.pmul$LDTLALLE2000 <- boxcox(buff.pmul$LDTLALLE2000, method="pc", lam=seq(-2,12,0.05))


#Scaling
Regions_FORESTPATCHES <- data.frame("Region"=opt.buff.pmul$Region, "PatchID"=opt.buff.pmul$PatchID)
without_Reg_and_PatchID <- opt.buff.pmul %>% select (-"Region", -"PatchID")
opt.buff.pmul <- as.data.frame(scale(without_Reg_and_PatchID))
opt.buff.pmul <- data.frame(Regions_FORESTPATCHES,opt.buff.pmul)

save(opt.buff.pmul, file="opt.buff.pmul.RData")
#B Models 2 Ar  

library(effects)
#######Models 2.1 ##########################################################
lmm_AR_Mod2_1 <- lme(POL_Ar ~ SHANNO125 + PCMAIZ2000, random=~1|Region, data=opt.buff.pmul, method="ML")
summary(lmm_AR_Mod2_1 )
AICc(lmm_AR_Mod2_1 )
plot(allEffects(lmm_AR_Mod2_1 , partial.residuals=TRUE))
MuMIn::r.squaredGLMM(lmm_AR_Mod2_1) 

#######Models 2.2 ##########################################################
lmm_AR_Mod2_2 <- lme(POL_Ar ~ LDTLALLE250+I(LDTLALLE250^2) + PCSEMG2000, random=~1|Region, data=opt.buff.pmul)
summary(lmm_AR_Mod2_2)
AICc(lmm_AR_Mod2_2)
plot(allEffects(lmm_AR_Mod2_2, partial.residuals=TRUE))
MuMIn::r.squaredGLMM(lmm_AR_Mod2_2)

#C Models 2 He

#######Models 2.1 ##########################################################
lmm_He_Mod2_1 <- lme(POL_He ~ SHANNO125 + PCMAIZ2000, random=~1|Region, data=opt.buff.pmul)
summary(lmm_He_Mod2_1)
plot(allEffects(lmm_He_Mod2_1, partial.residuals=TRUE))
MuMIn::r.squaredGLMM(lmm_He_Mod2_1)

#######Models 2.2 ##########################################################
lmm_He_Mod2_2 <- lme(POL_He ~ LDTLALLE250+I(LDTLALLE250^2) + PCSEMG2000, random=~1|Region, data=opt.buff.pmul)
summary(lmm_He_Mod2_2)
AICc(lmm_He_Mod2_2)
plot(allEffects(lmm_He_Mod2_2, partial.residuals=TRUE))
MuMIn::r.squaredGLMM(lmm_He_Mod2_2)

#D Models 2 Ho

#######Models 2.1 ##########################################################
lmm_Ho_Mod2_1 <- lme(POL_Ho ~ SHANNO125 + PCMAIZ2000, random=~1|Region, data=opt.buff.pmul)
summary(lmm_Ho_Mod2_1)
AICc(lmm_Ho_Mod2_1)
plot(allEffects(lmm_Ho_Mod2_1, partial.residuals=TRUE))
MuMIn::r.squaredGLMM(lmm_Ho_Mod2_1)

#######Models 2.2 ##########################################################
lmm_Ho_Mod2_2 <- lme(POL_Ho ~ LDTLALLE250+I(LDTLALLE250^2) + PCSEMG2000, random=~1|Region, data=opt.buff.pmul)
summary(lmm_Ho_Mod2_2)
AICc(lmm_Ho_Mod2_2)
plot(allEffects(lmm_Ho_Mod2_2, partial.residuals=TRUE))
MuMIn::r.squaredGLMM(lmm_Ho_Mod2_2)

#E Models 2 F

#######Models 2.1 ##########################################################
lmm_F_Mod2_1 <- lme(POL_F ~ SHANNO125 + PCMAIZ2000, random=~1|Region, data=opt.buff.pmul)
summary(lmm_F_Mod2_1)
AICc(lmm_F_Mod2_1)
plot(allEffects(lmm_F_Mod2_1, partial.residuals=TRUE))
MuMIn::r.squaredGLMM(lmm_F_Mod2_1)

#######Models 2.2 ##########################################################
lmm_F_Mod2_2 <- lme(POL_F ~ LDTLALLE250+I(LDTLALLE250^2) + PCSEMG2000, random=~1|Region, data=opt.buff.pmul)
summary(lmm_F_Mod2_2)
AICc(lmm_F_Mod2_2)
plot(allEffects(lmm_F_Mod2_2, partial.residuals=TRUE))
MuMIn::r.squaredGLMM(lmm_F_Mod2_2)

save(lmm_AR_Mod2_1, lmm_AR_Mod2_2,lmm_He_Mod2_1, lmm_He_Mod2_2, lmm_Ho_Mod2_1, lmm_Ho_Mod2_2, lmm_F_Mod2_1, lmm_F_Mod2_2, file="lmm2.Herb_struct_node.RData")
