# Supplementary material for: Bumblebees mediate landscape effects on a forest herb's population genetic structure in European agricultural landscapes
Source: Ecol Evol. 2024 Jul 25;14(7):e70078. doi: 10.1002/ece3.70078 (PMC11269766; doi:10.1002/ece3.70078)
Supplement: Supplementary file 1 — Data S1. [file ECE3-14-e70078-s001.zip › Step_2b_models_2_link_level.R]

#Step 2b and step 4b models II and comparison of models II with models III best (link-Level)
load("dist.BOMPOL.RData")
load("strip.pmul.RData")
source("functions_for_analysis.R")

#A. Merge a data frame for landscape mwtrics and movement indicators
 
#Select forest patch pairs that are included in analysis
strip.pmul <- strip.pmul[c("Pol_GeW_01_09", "Pol_GeW_01_11", "Pol_GeW_01_15", "Pol_GeW_02_01", "Pol_GeW_02_09","Pol_GeW_02_11",
                           "Pol_GeW_02_15", "Pol_GeW_03_01", "Pol_GeW_03_02", "Pol_GeW_03_09", "Pol_GeW_03_11", "Pol_GeW_03_15",
                           "Pol_GeW_11_09", "Pol_GeW_15_09", "Pol_GeW_15_11", "Pol_GeE_01_07", "Pol_GeE_01_10", "Pol_GeE_01_48",
                           "Pol_GeE_01_51", "Pol_GeE_04_01", "Pol_GeE_04_07", "Pol_GeE_04_10", "Pol_GeE_04_48", "Pol_GeE_04_51",
                           "Pol_GeE_07_10", "Pol_GeE_07_48", "Pol_GeE_07_51", "Pol_GeE_10_48", "Pol_GeE_51_10", "Pol_GeE_51_48",
                           "Pol_SwS_05_13", "Pol_SwS_05_21", "Pol_SwS_05_38", "Pol_SwS_05_44", "Pol_SwS_13_21",
                           "Pol_SwS_38_13", "Pol_SwS_38_21", "Pol_SwS_38_44", "Pol_SwS_44_13", "Pol_SwS_44_21"),]

strip.pmul$PopPair <- gsub("Pol_","",strip.pmul$PopPair)
strip.pmul$PopPair <- gsub("_","",strip.pmul$PopPair)

dist.BOMPOL <- dist.BOMPOL[order(match(dist.BOMPOL$PopPair,strip.pmul$PopPair)),]

all.equal(strip.pmul$PopPair,dist.BOMPOL$PopPair)

strip.pmul <- cbind(strip.pmul[,c("Region", "From", "To", "PopPair","geodist","PCDECI1to7", "PCDECI1to5", "PCDECI1to3", "PCDECI1to2", "PCDECI2to3",
                                  "PCGRAS1to7", "PCGRAS1to5", "PCGRAS1to3", "PCGRAS1to2", "PCGRAS2to3",
                                  "PCSEMG1to7", "PCSEMG1to5","PCSEMG1to3", "PCSEMG1to2", "PCSEMG2to3",
                                  "PCCONI1to7", "PCCONI1to5","PCCONI1to3", "PCCONI1to2", "PCCONI2to3",
                                  "PCORCH1to3", "PCORCH1to2", "PCORCH2to3","PCORCH1to7",   "PCORCH1to5", 
                                  "PCSEMV1to7", "PCSEMV1to5","PCSEMV1to3", "PCSEMV1to2", "PCSEMV2to3",
                                  "PCSETT1to7", "PCSETT1to5","PCSETT1to3", "PCSETT1to2", "PCSETT2to3",
                                  "PCARAB1to7", "PCARAB1to5","PCARAB1to3", "PCARAB1to2", "PCARAB2to3",
                                  "LDTLHFRI1to7", "LDTLHFRI1to5","LDTLHFRI1to3", "LDTLHFRI1to2", "LDTLHFRI2to3",
                                  "LDTLWCOR1to7", "LDTLWCOR1to5","LDTLWCOR1to3", "LDTLWCOR1to2", "LDTLWCOR2to3",
                                  "LDTLROAD1to7", "LDTLROAD1to5","LDTLROAD1to3", "LDTLROAD1to2", "LDTLROAD2to3",
                                  "LDTLWATR1to7", "LDTLWATR1to5","LDTLWATR1to3", "LDTLWATR1to2", "LDTLWATR2to3",
                                  "SHANNO1to7", "SHANNO1to5","SHANNO1to3", "SHANNO1to2", "SHANNO2to3",
                                  "LDTLALLE1to7", "LDTLALLE1to5","LDTLALLE1to3", "LDTLALLE1to2", "LDTLALLE2to3","PCMAIZ1to7", "PCRAPE1to7", "PCCERE1to7", 
                                  "PCMAIZ1to5", "PCRAPE1to5", "PCCERE1to5",    
                                  "PCMAIZ1to3", "PCRAPE1to3", "PCCERE1to3", "PCMAIZ1to2", "PCRAPE1to2", "PCCERE1to2", "PCMAIZ2to3", "PCRAPE2to3", "PCCERE2to3")],dist.BOMPOL[,c("BOM_Dps","POL_Dps")])


#width-to-length ratios
w2l <- c("1to7", "1to5", "1to3", "1to2", "2to3") 

### Rename LDTLALLE into EDGEDEN, because it will be treated as index variable
### rather than a linear landscape element
colnames(strip.pmul)[grep("LDTLALLE", colnames(strip.pmul), fixed=TRUE)] <- paste0("EDGEDEN", w2l)


### Exclude variables with too many 0 or NA values
ALV <- unlist(lapply(w2l, function(w) grep(w,colnames(strip.pmul), value=TRUE)))#all landscape variables
larger0 <- apply(strip.pmul[,ALV], 2, function(x) sum(na.omit(x)>0.00001))  #>0.00001 instead of >0 because in R 0 is often not truely zero but a very small number
(exclude <- larger0[larger0<nrow(strip.pmul)/3])
strip.pmul <- strip.pmul[, !(colnames(strip.pmul) %in% names(exclude))]

source('boxcox.r')
opt.strip.pmul <- strip.pmul[,c("Region", "From", "To", "PopPair")] #will become the data.frame with transformed variables
bctrans.strip.pmul <- matrix(nrow=ncol(strip.pmul[5:ncol(strip.pmul)]), ncol=2,
                             dimnames=list(colnames(strip.pmul)[5:ncol(strip.pmul)], c("lambda", "added"))) #matrix to store transformation parameters for later backtransformation
options(warn=2) #warning messages will be errors
for(i in colnames(strip.pmul)[5:ncol(strip.pmul)]) {
  cat(i, "\n")
  lmin <- lmax <- 0
  yet <- TRUE #Does the transformation need to be done yet?
  while(yet) {
    lmin <- lmin-2
    lmax <- lmax+2
    transformed <- try(boxcox(strip.pmul[,i], method="pc", lam=seq(lmin,lmax,0.05), plot=TRUE), silent=TRUE)
    if(is.numeric(transformed)) {
      bctrans.strip.pmul[i,"lambda"] <- attr(transformed, "lambda")
      bctrans.strip.pmul[i,"added"] <- attr(transformed, "added")
      opt.strip.pmul[,i] <- transformed
      yet <- FALSE
    }
    else if(lmax>=20) {
      yet <- FALSE
      cat(transformed)
      bctrans.strip.pmul[i,"lambda"] <- NA
      bctrans.strip.pmul[i,"lambda"] <- NA
      opt.strip.pmul[,i] <- NA
    }
  }  
}
options(warn=0)

opt.strip.pmul
opt.strip.pmul <- na.omit(opt.strip.pmul)

apply(opt.strip.pmul, 2, function(x) sum(is.na(x)))


#Z-transformation and run a model with all selected Land use variables
opt.strip.pmul[,c(5:85)] <- as.data.frame(scale(opt.strip.pmul[,c(5:85)]))

save(opt.strip.pmul, file="opt.strip.pmul.RData")

library(MuMIn)
library(corMLPE)
#######models 2 1 ##########################################################
lmm_POLDPS_Mod2_1 <- lme(POL_Dps  ~ PCSEMG1to3 + PCMAIZ1to7 + I(PCMAIZ1to7^2), random=~1|Region, 
                         correlation=corMLPE(form=~From+To|Region), data=opt.strip.pmul)
summary(lmm_POLDPS_Mod2_1 )
AICc(lmm_POLDPS_Mod2_1 )
plot(allEffects(lmm_POLDPS_Mod2_1 , partial.residuals=TRUE))
MuMIn::r.squaredGLMM(lmm_POLDPS_Mod2_1 )
#######models 2 2 ##########################################################
lmm_POLDPS_Mod2_2 <- lme(POL_Dps  ~ PCSEMG1to3 + PCMAIZ1to7, random=~1|Region, 
                         correlation=corMLPE(form=~From+To|Region), data=opt.strip.pmul)
summary(lmm_POLDPS_Mod2_2 )
AICc(lmm_POLDPS_Mod2_2 )
plot(allEffects(lmm_POLDPS_Mod2_2 , partial.residuals=TRUE))
MuMIn::r.squaredGLMM(lmm_POLDPS_Mod2_2 )
