# Supplementary material for: Bumblebees mediate landscape effects on a forest herb's population genetic structure in European agricultural landscapes
Source: Ecol Evol. 2024 Jul 25;14(7):e70078. doi: 10.1002/ece3.70078 (PMC11269766; doi:10.1002/ece3.70078)
Supplement: Supplementary file 1 — Data S1. [file ECE3-14-e70078-s001.zip › Step_3a_models_3_node_level.R]

#STEP III A RUN ALL MODELS FOR FOREST HERBS ON NODE LEVEL

#datasets

load("opt.buff.pmul.RData")


#B. Create a list for all combinations

Land_use_types <- opt.buff.pmul[,c("PCDECI125","PCDECI250","PCDECI500","PCDECI1000","PCDECI2000",
                                   "PCCONI125","PCCONI250","PCCONI500","PCCONI1000","PCCONI2000",
                                   "PCGRAS125", "PCGRAS250","PCGRAS500","PCGRAS1000","PCGRAS2000",
                                   "PCSEMG250","PCSEMG500","PCSEMG1000","PCSEMG2000", 
                                   "PCSEMV250","PCSEMV500","PCSEMV1000", "PCSEMV2000",
                                   "PCORCH1000", "PCORCH2000",
                                   "PCSETT250","PCSETT500", "PCSETT1000","PCSETT2000",
                                   "PCARAB125", "PCARAB250", "PCARAB500", "PCARAB1000", "PCARAB2000",
                                   "PCRAPE250","PCRAPE500","PCRAPE1000","PCRAPE2000",
                                   "PCMAIZ250","PCMAIZ500", "PCMAIZ1000", "PCMAIZ2000",
                                   "PCCERE250","PCCERE500","PCCERE1000","PCCERE2000",
                                   "LDTLHFRI250","LDTLHFRI500","LDTLHFRI1000","LDTLHFRI2000",  
                                   "LDTLWCOR125", "LDTLWCOR250","LDTLWCOR500","LDTLWCOR1000","LDTLWCOR2000",
                                   "LDTLWATR125","LDTLWATR250","LDTLWATR500","LDTLWATR1000","LDTLWATR2000",
                                   "LDTLROAD250","LDTLROAD500","LDTLROAD1000","LDTLROAD2000",
                                   "SHANNO125", "SHANNO250", "SHANNO500", "SHANNO1000", "SHANNO2000",
                                    "LDTLALLE125", "LDTLALLE250", "LDTLALLE500", "LDTLALLE1000", "LDTLALLE2000")]
Land_use_types_names <- names(Land_use_types)#74 different names
Land_use_types_names_quad <- paste0(Land_use_types_names,"+I(", Land_use_types_names, "^2)")#74 names with quadaratic term
Land_use_types_names_comb <- c(Land_use_types_names,Land_use_types_names_quad)#148 normal names and quadratic terms together
#when quadratic terms should be used
#Create all possible combinations
library(reshape2)
ALL_combination_1_terms <- Land_use_types_names_comb #148
ALL_combination_2_terms <- combn(Land_use_types_names_comb,2,paste,collapse="_") #10878 combinations with two terms
#Filter redundant Landscape metrics
library(stringr)
#Remove combinations of the same land use types
ALL_combination_comparison <- colsplit(string=ALL_combination_2_terms, pattern="_", names=c("Part1", "Part2"))
ALL_combination_comparison$Part1 <- substr(ALL_combination_comparison$Part1, 1, 6)
ALL_combination_comparison$Part2 <- substr(ALL_combination_comparison$Part2, 1, 6)
DOUBLED_LANDUSES_02 <- ifelse(ALL_combination_comparison$Part1==ALL_combination_comparison$Part2,T,F) # 590 cases with metrics occuring twice
ALL_combination_2_terms <- ALL_combination_2_terms[!(DOUBLED_LANDUSES_02)]#10012
ALL_combination_2_terms_with_plus  <- str_replace(ALL_combination_2_terms, "_", "+")
#combine both sets of 1 and 2 terms
ALL_combination <- c(ALL_combination_1_terms,ALL_combination_2_terms_with_plus)#10160
#Filter all variables that were correlated > 0.7
correlated_land_uses <- cor(Land_use_types)
highly_correlated <-correlated_land_uses > 0.7
highly_correlated_variables <- which(highly_correlated, arr.ind = T)#266 combinations with highly correlated metrics
row_names <- row.names(correlated_land_uses)[highly_correlated_variables[,1]]
col_names <- colnames(correlated_land_uses)[highly_correlated_variables[,2]]
highly_correlated_variables_df <-data.frame(row_names, col_names)#266
equal <- apply(highly_correlated_variables_df,1, function(x) substr(x[1],1,6)==substr(x[2],1,6))#188 are between the same land use types
highly_correlated_variables_df <- highly_correlated_variables_df[!equal,]
#Check for combinations with high correlation
exclude <- as.vector(apply(highly_correlated_variables_df, 1, function(x) which(grepl(x[1], ALL_combination) & grepl(x[2],ALL_combination))))

#Exclude highly correlated variables
ALL_combination<- ALL_combination[-exclude]#10280 combinations remain

#C Run all models

library(dplyr)
#C.1. Run all possible models for Ar
library(nlme)
library(MuMIn)
aicBYr.ALL <- matrix(nrow=length(ALL_combination), ncol=1) 
row.names(aicBYr.ALL) <- ALL_combination 
for (v in ALL_combination){
     m1 <- lme(as.formula(paste0("POL_Ar ~ ",v)), random=~1|Region, data=opt.buff.pmul, method="ML")
    aicBYr.ALL[v,1] <- AICc(m1)
 }
aicBYr.ALL.DAT<- as.data.frame(aicBYr.ALL)
names(aicBYr.ALL.DAT[1]) <- "AICc"
AIC_Ar <- aicBYr.ALL.DAT

#C.2. Run all possible models for He
aicBYr.ALL <- matrix(nrow=length(ALL_combination), ncol=1)
row.names(aicBYr.ALL) <- ALL_combination 
for (v in ALL_combination){
    m1 <- lme(as.formula(paste0("POL_He ~ ",v)), random=~1|Region, data=opt.buff.pmul, method="ML")
    aicBYr.ALL[v,1] <- AICc(m1)
}
aicBYr.ALL.DAT<- as.data.frame(aicBYr.ALL)
names(aicBYr.ALL.DAT[1]) <- "AICc"
AIC_He <- aicBYr.ALL.DAT

#C.3. Run all possible models for Ho

aicBYr.ALL <- matrix(nrow=length(ALL_combination), ncol=1)
row.names(aicBYr.ALL) <- ALL_combination 

for (v in ALL_combination){
      m1 <- lme(as.formula(paste0("POL_Ho ~ ",v)), random=~1|Region, data=opt.buff.pmul, method="ML")
    aicBYr.ALL[v,1] <- AICc(m1)
 }

aicBYr.ALL.DAT<- as.data.frame(aicBYr.ALL)
names(aicBYr.ALL.DAT[1]) <- "AICc"
AIC_Ho <- aicBYr.ALL.DAT


#Run all possible models for F

aicBYr.ALL <- matrix(nrow=length(ALL_combination), ncol=1)
row.names(aicBYr.ALL) <- ALL_combination 

for (v in ALL_combination){
     d <- opt.buff.pmul
    m1 <- lme(as.formula(paste0("POL_F ~ ",v)), random=~1|Region, data=d, method="ML")
    aicBYr.ALL[v,1] <- AICc(m1)
}
aicBYr.ALL.DAT<- as.data.frame(aicBYr.ALL)
names(aicBYr.ALL.DAT[1]) <- "AICc"
AIC_F <- aicBYr.ALL.DAT

#Save calculated matrix

save(AIC_Ar, AIC_He, AIC_Ho, AIC_F, file="ALL_models_AIC.RData")
