# Supplementary material for: Bumblebees mediate landscape effects on a forest herb's population genetic structure in European agricultural landscapes
Source: Ecol Evol. 2024 Jul 25;14(7):e70078. doi: 10.1002/ece3.70078 (PMC11269766; doi:10.1002/ece3.70078)
Supplement: Supplementary file 1 — Data S1. [file ECE3-14-e70078-s001.zip › Step_3b_model_3_link_level_the_end_version.R]

#Create data frames for analysis
#Genetic differentiation and landscape metrics
Land_use_Strips <- opt.strip.pmul[,c("geodist","PCDECI1to7", "PCDECI1to5", "PCDECI1to3", "PCDECI1to2", "PCDECI2to3",
                                     "PCCONI1to7", "PCCONI1to5","PCCONI1to3", "PCCONI1to2", "PCCONI2to3",
                                     "PCGRAS1to7", "PCGRAS1to5", "PCGRAS1to3", "PCGRAS1to2", "PCGRAS2to3",
                                     "PCSEMG1to7", "PCSEMG1to5","PCSEMG1to3", "PCSEMG1to2", "PCSEMG2to3",
                                     "PCSEMV1to7", "PCSEMV1to5","PCSEMV1to3", "PCSEMV1to2", "PCSEMV2to3",
                                     "PCORCH1to3", "PCORCH1to2", "PCORCH2to3", ##PCORCH1to7 and PCORCH1to5 had to many 0 values
                                     "PCSETT1to7", "PCSETT1to5","PCSETT1to3", "PCSETT1to2", "PCSETT2to3",
                                     "PCARAB1to7", "PCARAB1to5","PCARAB1to3", "PCARAB1to2", "PCARAB2to3",
                                     "PCMAIZ1to7", "PCMAIZ1to5","PCMAIZ1to3","PCMAIZ1to2", "PCMAIZ2to3", 
                                     "PCRAPE1to7","PCRAPE1to5", "PCRAPE1to3","PCRAPE1to2", "PCRAPE2to3",    
                                     "PCCERE1to7", "PCCERE1to5", "PCCERE1to3",   "PCCERE1to2", "PCCERE2to3",
                                     "LDTLHFRI1to7", "LDTLHFRI1to5","LDTLHFRI1to3", "LDTLHFRI1to2", "LDTLHFRI2to3",
                                     "LDTLWCOR1to7", "LDTLWCOR1to5","LDTLWCOR1to3", "LDTLWCOR1to2", "LDTLWCOR2to3",
                                     "LDTLROAD1to7", "LDTLROAD1to5","LDTLROAD1to3", "LDTLROAD1to2", "LDTLROAD2to3",
                                     "LDTLWATR1to7", "LDTLWATR1to5","LDTLWATR1to3", "LDTLWATR1to2", "LDTLWATR2to3",
                                     "SHANNO1to7", "SHANNO1to5","SHANNO1to3", "SHANNO1to2", "SHANNO2to3",
                                     "EDGEDEN1to7", "EDGEDEN1to5", "EDGEDEN1to3", "EDGEDEN1to2", "EDGEDEN2to3")]


#C Calculate all combination of land use strips
#Extraction of the names
Land_use_Strips_names <- names(Land_use_Strips) #84 names
#Add quadratic terms
Land_use_Strips_names_quad <- paste0(Land_use_Strips_names,"+I(", Land_use_Strips_names, "^2)") #84 combinations
Land_use_strips_names_comb <- c(Land_use_Strips_names,Land_use_Strips_names_quad) #172 combinations
#Create combination from 1 to 4 terms
ALL_combination_1_terms <- Land_use_strips_names_comb                             #      172 combinations
ALL_combination_2_terms <- combn(Land_use_strips_names_comb,2,paste,collapse="_") #    14622 combinations
ALL_combination_3_terms <- combn(Land_use_strips_names_comb,3,paste,collapse="_") #   768668 combinations
ALL_combination_4_terms <- combn(Land_use_strips_names_comb,4,paste,collapse="_") # 28440385 combinations

#Filter redundant Landscape metrics
library(stringr)
#Für 2 terms
library(reshape2)
ALL_combination_comparison <- colsplit(string=ALL_combination_2_terms, pattern="_", names=c("Part1", "Part2"))
ALL_combination_comparison$Part1 <- substr(ALL_combination_comparison$Part1, 1, 6)
ALL_combination_comparison$Part2 <- substr(ALL_combination_comparison$Part2, 1, 6)
DOUBLED_LANDUSES <- ifelse(ALL_combination_comparison$Part1==ALL_combination_comparison$Part2,"Yes","No")
POSITIONS_OF_DOUBLED_LANDUSES <- which(DOUBLED_LANDUSES =="Yes",arr.ind=TRUE) #736
ALL_combination_2_terms <- ALL_combination_2_terms[-c(POSITIONS_OF_DOUBLED_LANDUSES)] #13970
ALL_combination_2_terms_with_plus  <- str_replace_all(ALL_combination_2_terms, "_", "+")

#Für 3 terms
ALL_combination_comparison <- colsplit(string=ALL_combination_3_terms, pattern="_", names=c("Part1", "Part2", "Part3"))
ALL_combination_comparison$Part1 <- substr(ALL_combination_comparison$Part1, 1, 6)
ALL_combination_comparison$Part2 <- substr(ALL_combination_comparison$Part2, 1, 6)
ALL_combination_comparison$Part3 <- substr(ALL_combination_comparison$Part3, 1, 6)
DOUBLED_LANDUSES_03_01 <- ifelse(ALL_combination_comparison$Part1==ALL_combination_comparison$Part2,"Yes","No")
DOUBLED_LANDUSES_03_02 <- ifelse(ALL_combination_comparison$Part1==ALL_combination_comparison$Part3,"Yes","No")
DOUBLED_LANDUSES_03_03 <- ifelse(ALL_combination_comparison$Part2==ALL_combination_comparison$Part3,"Yes","No")
POSITIONS_OF_DOUBLED_LANDUSES_03_01 <- which(DOUBLED_LANDUSES_03_01 =="Yes",arr.ind=TRUE)#43878
POSITIONS_OF_DOUBLED_LANDUSES_03_02 <- which(DOUBLED_LANDUSES_03_02 =="Yes",arr.ind=TRUE)#36232
POSITIONS_OF_DOUBLED_LANDUSES_03_03 <- which(DOUBLED_LANDUSES_03_03 =="Yes",arr.ind=TRUE)#45010
ALL_combination_3_terms <- ALL_combination_3_terms[-c(POSITIONS_OF_DOUBLED_LANDUSES_03_01, POSITIONS_OF_DOUBLED_LANDUSES_03_02,POSITIONS_OF_DOUBLED_LANDUSES_03_03 )]#712100 because there also combinations with 3 equal land use types
ALL_combination_3_terms_with_plus  <- str_replace_all(ALL_combination_3_terms, "_", "+")

#für 4 terms
ALL_combination_comparison <- colsplit(string=ALL_combination_4_terms, pattern="_", names=c("Part1", "Part2", "Part3", "Part4"))
ALL_combination_comparison$Part1 <- substr(ALL_combination_comparison$Part1, 1, 6)
ALL_combination_comparison$Part2 <- substr(ALL_combination_comparison$Part2, 1, 6)
ALL_combination_comparison$Part3 <- substr(ALL_combination_comparison$Part3, 1, 6)
ALL_combination_comparison$Part4 <- substr(ALL_combination_comparison$Part4, 1, 6)
DOUBLED_LANDUSES_04_01 <- ifelse(ALL_combination_comparison$Part1==ALL_combination_comparison$Part2,"Yes","No")
DOUBLED_LANDUSES_04_02 <- ifelse(ALL_combination_comparison$Part1==ALL_combination_comparison$Part3,"Yes","No")
DOUBLED_LANDUSES_04_03 <- ifelse(ALL_combination_comparison$Part1==ALL_combination_comparison$Part4,"Yes","No")
DOUBLED_LANDUSES_04_04 <- ifelse(ALL_combination_comparison$Part2==ALL_combination_comparison$Part3,"Yes","No")
DOUBLED_LANDUSES_04_05 <- ifelse(ALL_combination_comparison$Part2==ALL_combination_comparison$Part4,"Yes","No")
DOUBLED_LANDUSES_04_06 <- ifelse(ALL_combination_comparison$Part3==ALL_combination_comparison$Part4,"Yes","No")
POSITIONS_OF_DOUBLED_LANDUSES_04_01 <- which(DOUBLED_LANDUSES_04_01 =="Yes",arr.ind=TRUE)#1981878
POSITIONS_OF_DOUBLED_LANDUSES_04_02 <- which(DOUBLED_LANDUSES_04_02 =="Yes",arr.ind=TRUE)#1491526
POSITIONS_OF_DOUBLED_LANDUSES_04_03 <- which(DOUBLED_LANDUSES_04_03 =="Yes",arr.ind=TRUE)#1536816
POSITIONS_OF_DOUBLED_LANDUSES_04_04 <- which(DOUBLED_LANDUSES_04_04 =="Yes",arr.ind=TRUE)#1960100
POSITIONS_OF_DOUBLED_LANDUSES_04_05 <- which(DOUBLED_LANDUSES_04_05 =="Yes",arr.ind=TRUE)#1558050
POSITIONS_OF_DOUBLED_LANDUSES_04_06 <- which(DOUBLED_LANDUSES_04_06 =="Yes",arr.ind=TRUE)#2044270
ALL_combination_4_terms <- ALL_combination_4_terms[-c(POSITIONS_OF_DOUBLED_LANDUSES_04_01, POSITIONS_OF_DOUBLED_LANDUSES_04_02,POSITIONS_OF_DOUBLED_LANDUSES_04_03,POSITIONS_OF_DOUBLED_LANDUSES_04_04,POSITIONS_OF_DOUBLED_LANDUSES_04_05,POSITIONS_OF_DOUBLED_LANDUSES_04_06)]#25536105 because there also combinations with 3 or 4 equal land use types 
ALL_combination_4_terms_with_plus  <- str_replace_all(ALL_combination_4_terms, "_", "+")

#Combine combination from 1-4 terms
ALL_combination <- c(ALL_combination_1_terms,ALL_combination_2_terms_with_plus,ALL_combination_3_terms_with_plus,ALL_combination_4_terms_with_plus)
#14283531

#Filter all variables that were correlated > 0.7
correlated_land_uses <- cor(Land_use_Strips, use = "complete.obs")
highly_correlated <-correlated_land_uses > 0.7
highly_correlated_variables <- which(highly_correlated, arr.ind = T)
row_names <- row.names(correlated_land_uses)[highly_correlated_variables[,1]]
col_names <- colnames(correlated_land_uses)[highly_correlated_variables[,2]]
highly_correlated_variables_df <-data.frame(row_names, col_names)
#Remove combinations of the same land use types
equal <- apply(highly_correlated_variables_df,1, function(x) substr(x[1],1,6)==substr(x[2],1,6))
highly_correlated_variables_df <- highly_correlated_variables_df[!equal,]
#Check for combinations with high correlation
exclude <- as.vector(apply(highly_correlated_variables_df, 1, function(x) which(grepl(x[1], ALL_combination) & grepl(x[2],ALL_combination))))
#exclude 1291157 because of correlation higher than 

# Convert the list to a numeric vector
exclude_numeric <- as.numeric(unique(unlist(exclude)))

#Exclude highly correlated variables
ALL_combination<- ALL_combination[-exclude_numeric]#20570924
ALL_combination <- as.list(ALL_combination)
save(ALL_combination, file="ALL_combination.RData")

#Cut into twenty parts for running on cluster
sublists_ALL_combination <- split(ALL_combination, rep(1:20, length.out = length(ALL_combination)))
summary(sublists_ALL_combination)
save(sublists_ALL_combination, file="Sublist_ALL_combination.RData")

#The calculation of 20570924 models is time and ressource consuming. 
#We run this step on the HPC cluster of ZALF with the batch file: "run_rscript_3.6"
# run models 1

require(nlme)

require(corMLPE)

require(MuMIn)

load("opt.strip.pmul.RData")

# load("ALL_combination.RData")

load("Sublist_ALL_combination.RData")


# read command line arguments

args <-
  commandArgs(trailingOnly
              = TRUE)


# convert arguments to a list of integers

args <-
  as.integer(args)


if (length(args)
    == 0) {
  
  # if no arguments are provided, use the default value of 1:20
  
  args <-
    1:20
  
}


for (arg
     in args) {
  
  # select the sublist of combinations
  
  current_list <- sublists_ALL_combination[[arg]]
  
  aicBYr.ALL <- matrix(nrow
            = length(current_list),
            ncol = 
              1)
  
  
  
  row.names(aicBYr.ALL)
  <- current_list
  
  
  
  for (v
       in current_list) {
    
    m1 <-
      tryCatch(
        
        {
          
          lme(as.formula(paste0("POL_Dps ~ ",
                                v)), random
              = ~ 
                1 | Region,
              correlation =
                corMLPE(form
                        = ~ 
                          From + 
                          To | Region),
              data = 
                opt.strip.pmul, method 
              = "ML")
          
        },
        
        error 
        = function(e) {
          
          return(NA)
          # or return an arbitrary value to indicate that an error occurred
          
        }
        
      )
    
    
    
    if (!anyNA(m1)) {
      
      aicBYr.ALL[v,
                 1] <- 
        AICc(m1)
      
    } else {
      
      aicBYr.ALL[v,
                 1] <- 
        NA
      
    }
    
  }
  
  # save the result to a file with a name that includes the value of arg
  
  object_name <- paste0("aicBYr.ALL",
            arg, sep
            = "_")
  
  assign(object_name,
         aicBYr.ALL)
  
  save(list
       = object_name,
       file = 
         paste0(object_name, 
                ".RData"))
  
}


#Bring all objects together
#DPS
load("aicBYr.ALL1_.RData")
load("aicBYr.ALL2_.RData")
load("aicBYr.ALL3_.RData")
load("aicBYr.ALL4_.RData")
load("aicBYr.ALL5_.RData")
load("aicBYr.ALL6_.RData")
load("aicBYr.ALL7_.RData")
load("aicBYr.ALL8_.RData")
load("aicBYr.ALL9_.RData")
load("aicBYr.ALL10_.RData")
load("aicBYr.ALL11_.RData")
load("aicBYr.ALL12_.RData")
load("aicBYr.ALL13_.RData")
load("aicBYr.ALL14_.RData")
load("aicBYr.ALL15_.RData")
load("aicBYr.ALL16_.RData")
load("aicBYr.ALL17_.RData")
load("aicBYr.ALL18_.RData")
load("aicBYr.ALL19_.RData")
load("aicBYr.ALL20_.RData")


merged_AIC <- rbind(aicBYr.ALL1_, aicBYr.ALL2_, aicBYr.ALL3_, aicBYr.ALL4_, aicBYr.ALL5_, aicBYr.ALL6_, aicBYr.ALL7_, aicBYr.ALL8_, aicBYr.ALL9_, aicBYr.ALL10_, aicBYr.ALL11_, aicBYr.ALL12_, aicBYr.ALL13_, aicBYr.ALL14_, aicBYr.ALL15_, aicBYr.ALL16_, aicBYr.ALL17_, aicBYr.ALL18_, aicBYr.ALL19_, aicBYr.ALL20_)
#20570924 combinations

#Clean NA
Amount_of_NA <- which(is.na(merged_AIC))#23901 times NA

#backwards filter: exclude all variables (including those from the selection including Nachläufer_aicByr.ALL) that are not in the correct ALL_combination 

AIC_DPS_without_NA  <- complete.cases(merged_AIC)#20547023
AIC_DPS_without_NA_un <- subset(merged_AIC, AIC_DPS_without_NA)
AIC_DPS_VEC <- as.vector(AIC_DPS_without_NA_un)
names(AIC_DPS_VEC) <- (rownames(AIC_DPS_without_NA_un))

save(AIC_DPS_VEC, file="AIC_DPS_VEC.RData")
