# Supplementary material for: Bumblebees mediate landscape effects on a forest herb's population genetic structure in European agricultural landscapes
Source: Ecol Evol. 2024 Jul 25;14(7):e70078. doi: 10.1002/ece3.70078 (PMC11269766; doi:10.1002/ece3.70078)
Supplement: Supplementary file 1 — Data S1. [file ECE3-14-e70078-s001.zip › Step_4_Comparison_model_2_and_models_3.R]

load("ALL_models_AIC.RData")

#Step 4 compare different models

#Landscape element set 1
Position_models_ar<- ifelse(AIC_Ar[, "V1"]<=AIC_Ar["PCMAIZ2000+SHANNO125", "V1"],"Yes","No")
Position_models_tab_ar <- table(Position_models_ar)
PROP_MODELS_HIGHER_AICc_ar <- Position_models_tab_ar[1]/(Position_models_tab_ar[1]+Position_models_tab_ar[2]) #better than 97 %
AIC_Ar["PCDECI125+SHANNO250", "V1"]-AIC_Ar["PCMAIZ2000+SHANNO125", "V1"] #delta AICc is 13.83

Position_models_he<- ifelse(AIC_He<=AIC_He["PCMAIZ2000+SHANNO125", "V1"],"Yes","No")
Position_models_tab_he <- table(Position_models_he)
PROP_MODELS_HIGHER_AICc_he <- Position_models_tab_he[1]/(Position_models_tab_he[1]+Position_models_tab_he[2]) #better than 76 %
AIC_He["PCORCH1000+LDTLWATR2000+I(LDTLWATR2000^2)", "V1"]-AIC_He["PCMAIZ2000+SHANNO125", "V1"]#delta AICc is 13.78

Position_models_ho<- ifelse(AIC_Ho<=AIC_Ho["PCMAIZ2000+SHANNO125", "V1"],"Yes","No")
Position_models_tab_ho <- table(Position_models_ho)
PROP_MODELS_HIGHoR_AICc_ho <- Position_models_tab_ho[1]/(Position_models_tab_ho[1]+Position_models_tab_ho[2])#better than 94 %
AIC_Ho["PCCONI500+PCMAIZ1000+I(PCMAIZ1000^2", "V1"]-AIC_Ho["PCMAIZ2000+SHANNO125", "V1"]#delta AICc is 11.31

Position_models_f<- ifelse(AIC_F<=AIC_F["PCMAIZ2000+SHANNO125", "V1"],"Yes","No")
Position_models_tab_f <- table(Position_models_f)
PROP_MODELS_HIGFR_AICc_f <- Position_models_tab_f[1]/(Position_models_tab_f[1]+Position_models_tab_f[2]) #better than 99 %
AIC_F["PCMAIZ2000+PCCONI250+I(PCCONI250^2)", "V1"]-AIC_F["PCMAIZ2000+SHANNO125", "V1"]#delta AICc is 9.02


Position_models_DPS<- ifelse(AIC_DPS_matrix<=AIC_DPS_matrix["PCSEMG1to3+PCMAIZ1to7+I(PCMAIZ1to7^2)",],"Yes","No")
Position_models_tab_DPS <- table(Position_models_DPS)
PROP_MODELS_HIGFR_AICc_DPS <- Position_models_tab_DPS[1]/(Position_models_tab_DPS[1]+Position_models_tab_DPS[2]) #better than 59 %

#Landscape element set 2
Position_models_ar<- ifelse(AIC_Ar[, "V1"]<=AIC_Ar["PCSEMG2000+LDTLALLE250+I(LDTLALLE250^2)", "V1"],"Yes","No")
Position_models_tab_ar <- table(Position_models_ar)
PROP_MODELS_HIGHER_AICc_ar <- Position_models_tab_ar[1]/(Position_models_tab_ar[1]+Position_models_tab_ar[2]) #better than 72 %
AIC_Ar["PCDECI125+SHANNO250", "V1"]-AIC_Ar["PCSEMG2000+LDTLALLE250+I(LDTLALLE250^2)", "V1"] #delta AICc is 19.17

Position_models_he<- ifelse(AIC_He<=AIC_He["PCSEMG2000+LDTLALLE250+I(LDTLALLE250^2)", "V1"],"Yes","No")
Position_models_tab_he <- table(Position_models_he)
PROP_MODELS_HIGHER_AICc_he <- Position_models_tab_he[1]/(Position_models_tab_he[1]+Position_models_tab_he[2]) #better than 55 %
AIC_He["PCORCH1000+LDTLWATR2000+I(LDTLWATR2000^2)", "V1"]-AIC_He["PCSEMG2000+LDTLALLE250+I(LDTLALLE250^2)", "V1"]#delta AICc is 15.63

Position_models_ho<- ifelse(AIC_Ho<=AIC_Ho["PCSEMG2000+LDTLALLE250+I(LDTLALLE250^2)", "V1"],"Yes","No")
Position_models_tab_ho <- table(Position_models_ho)
PROP_MODELS_HIGHoR_AICc_ho <- Position_models_tab_ho[1]/(Position_models_tab_ho[1]+Position_models_tab_ho[2]) #better than 99 %
AIC_Ho["PCCONI500+PCMAIZ1000+I(PCMAIZ1000^2", "V1"]-AIC_Ho["PCSEMG2000+LDTLALLE250+I(LDTLALLE250^2)", "V1"]#delta AICc is 2.82

Position_models_f<- ifelse(AIC_F<=AIC_F["PCSEMG2000+LDTLALLE250+I(LDTLALLE250^2)", "V1"],"Yes","No")
Position_models_tab_f <- table(Position_models_f)
PROP_MODELS_HIGFR_AICc_f <- Position_models_tab_f[1]/(Position_models_tab_f[1]+Position_models_tab_f[2]) #better than 97 %
AIC_F["PCMAIZ2000+PCCONI250+I(PCCONI250^2)", "V1"]-AIC_F["PCSEMG2000+LDTLALLE250+I(LDTLALLE250^2)", "V1"]#delta AICc is 12.95

Position_models_DPS<- ifelse(AIC_DPS_matrix<=AIC_DPS_matrix["PCSEMG1to3+PCMAIZ1to7",],"Yes","No")
Position_models_tab_DPS <- table(Position_models_DPS)
PROP_MODELS_HIGFR_AICc_DPS <- Position_models_tab_DPS[1]/(Position_models_tab_DPS[1]+Position_models_tab_DPS[2]) #better than 69 %
